# Supplementary material for: Tracing the Century‐Long Evolution of Microplastics Deposition in a Cold Seep
Source: Adv Sci (Weinh). 2023 Feb 3;10(10):2206120. doi: 10.1002/advs.202206120 (PMC10074074; doi:10.1002/advs.202206120)
Supplement: Supplementary file 2 — Supporting Information [file ADVS-10-2206120-s004.xlsx]

## Sheet: Chemical Index
Chemical Index
#SampleID	Depth	DO	IC	TC	TOC	CH4	Mn-water	Fe-water	Hg-water	SO4-water	TS	Nitrate	Nitrite	Phosphate	Ammonium salt	Silicate
ROV1-1-2	2	2.80904	6.3589	32.9842	26.6252	234.216	1842.43	158.072	16.3848	1884.44	1053.48	28.4336	1.03662	5.60122	52.4648	410.152
ROV1-3	5	1.4108	4.2784	32.836	28.5575	248.162	3025.66	478.702	15.963	1721.42	1041.75	19.0925	0.7788	6.37675	33.7385	366.103
ROV1-4	7	0.831722	4.0204	32.5752	28.5547	256.54	3022.7	982.828	13.2278	1715.78	1032.45	14.1191	0.64452	6.82737	24.2453	355.284
ROV1-5	9	0.46413	4.6656	32.1848	27.5191	264.183	2702.5	1537.49	9.9406	1757.95	1022.48	10.0537	0.53696	7.22431	16.8705	356.509
ROV1-6	11	0.254941	6.214	31.6648	25.4507	271.091	2259.3	1986.9	7.311	1823.32	1012.26	6.8147	0.45324	7.56709	11.3789	367.384
ROV1-7	13	0.157957	6.7488	31.0152	22.3495	277.264	1828.47	2175.26	6.5486	1891.74	1002.21	4.3205	0.39048	7.85523	7.5353	385.511
ROV1-8	15	0.133872	3.36	32.735	29.38	282.701	1494.9	1946.78	8.863	1947.6	992.766	2.4895	0.3458	8.08825	5.1045	408.498
ROV1-9	17	0.150267	2.0336	33.5458	31.5172	287.403	1301.51	1145.66	15.4638	1979.75	984.351	1.2401	0.31632	8.26567	3.8513	433.947
ROV1-10	19	0.181611	2.28	34.0862	31.8112	291.37	1257.6	915.631	16.0084	1981.54	977.392	0.4907	0.29916	8.38701	3.5405	459.464
ROV1-11	21	0.209262	3.6096	34.4042	30.7996	294.602	1347.41	1002.11	13.5186	1950.82	972.317	0.1597	0.29144	8.45179	3.9369	482.654
ROV1-12	23	0.22147	5.5328	34.5478	29.02	297.099	1538.48	1068.86	11.4488	1889.92	969.553	0.1655	0.29028	8.45953	4.8053	501.122
ROV1-13	25	0.213368	7.56	34.565	27.01	298.86	1790.15	1115.87	9.799	1805.67	969.528	0.4265	0.2928	8.40975	5.9105	512.472
ROV1-14	27	0.186983	9.2016	34.5038	25.3072	299.886	2061.99	1143.14	8.5692	1709.41	972.668	0.8611	0.29612	8.30197	7.0173	514.31
ROV1-15	29	0.151227	9.968	34.4122	24.4492	300.177	2322.23	1150.67	7.7594	1616.94	979.401	1.3877	0.29736	8.13571	7.8905	504.239
ROV1-16	31	0.121903	9.3696	34.3382	24.9736	299.733	2556.25	1138.47	7.3696	1548.57	990.154	1.9247	0.29364	7.91049	8.2949	479.865
ROV2-1	1	5.11868	21.7249	36.544	14.8181	145.785	796	-548.986	20.348	1527.63	433.914	0.9389	0.275696	5.5974	3.6016	543.111
ROV2-2	3	2.94942	13.4373	36.12	22.6817	158.107	3273.64	-388.313	17.1968	1549.15	761.853	1.8075	0.275792	6.422	3.6072	583.463
ROV2-3	5	1.5474	7.4945	35.968	28.4725	169.485	4911.52	-263.447	15.652	1563.72	949.32	2.0089	0.2804	7.0066	3.1152	541.692
ROV2-4	7	0.719777	3.8965	36.088	32.1905	179.919	5709.64	-174.389	15.7136	1571.57	1038.25	1.7879	0.289328	7.38	2.3416	448.87
ROV2-5	9	0.299397	2.6433	36.48	33.8357	189.409	5668	-121.138	17.3816	1572.9	1064.2	1.3893	0.302384	7.571	1.5024	336.066
ROV2-6	11	0.144857	3.7349	37.144	33.4081	197.955	4786.6	-103.694	20.656	1567.93	1056.35	1.0579	0.319376	7.6084	0.8136	234.35
ROV2-7	13	0.140477	7.2337	37.8847	30.8915	205.557	3065.44	-122.057	25.5368	1556.89	1037.51	1.0385	0.340112	7.521	0.4912	174.794
ROV2-8	15	0.196305	9.3665	38.3065	28.1755	212.215	4200.82	1417.6	17.124	1539.98	1024.12	1.5759	0.3644	7.3376	0.7512	188.468
ROV2-9	17	0.248117	11.2681	38.4019	26.0347	217.929	3450.83	1126.64	18.9328	1517.43	1026.24	2.9149	0.392048	7.087	1.8096	306.441
ROV2-10	19	0.257417	12.9385	38.2381	24.3827	222.699	2824.02	925.336	20.4616	1514.07	1047.56	3.0684	0.3782	6.798	2.1208	327.538
ROV2-11	21	0.211437	14.3777	37.8823	23.1331	226.525	2320.38	813.676	21.7104	1519.29	1085.38	2.8854	0.3512	6.4994	1.7956	294.08
ROV2-12	23	0.123137	15.5857	37.4017	22.1995	229.407	1939.91	791.664	22.6792	1525.28	1130.64	2.7504	0.3274	6.22	1.584	265.336
ROV2-13	25	0.031205	16.5625	36.8635	21.4955	231.345	1682.62	859.3	23.368	1532.05	1167.92	2.6634	0.3068	5.9886	1.486	241.305
ROV3-1	1	2.96872	2.4726	38.5418	36.07	245.995	412.131	2325.95	18.4648	1494.39	1105.12	10.2992	10.2377	7.25712	0.069808	663.113
ROV3-2	3	2.52315	3.331	36.9562	33.626	231.645	289.028	1854.52	17.3196	1536.31	1082.81	6.76097	8.07408	7.17012	-0.039952	445.552
ROV3-3	5	2.12052	3.8518	35.721	31.87	218.947	878.505	1682.62	15.092	1556.68	1068.33	4.29125	6.15	7.2628	-0.03	429.558
ROV3-4	7	1.75924	4.035	34.8362	30.802	207.902	1902.71	1705.64	12.4108	1560.71	1060.08	2.67017	4.48848	7.46412	0.072208	545.247
ROV3-5	9	1.43768	3.8806	34.3018	30.422	198.51	3083.79	1818.91	9.9048	1553.66	1056.49	1.70477	3.10488	7.71072	0.242288	722.738
ROV3-6	11	1.15425	3.3886	34.1178	30.73	190.771	4143.89	1917.81	8.2028	1540.75	1055.98	1.22897	2.00688	7.94692	0.458928	892.146
ROV3-7	13	0.907331	2.559	34.2842	31.726	184.685	4805.17	1897.7	7.9336	1527.23	1056.95	1.10357	1.19448	8.12472	0.703888	983.589
ROV3-8	15	0.695317	3.598	36.4115	32.8135	180.251	3647.29	1653.92	9.726	1518.32	1057.83	1.21625	0.66	8.2038	0.962	927.183
ROV3-9	17	0.5166	3.8276	35.8151	31.9875	177.47	3443.57	688.531	14.2088	1519.27	1057.02	1.48157	0.38808	8.15152	1.22117	653.044
ROV3-10	19	0.369572	3.982	35.3955	31.4135	176.342	3264.77	1380.32	15.8436	1520.1	1052.95	1.84097	0.35568	7.94292	1.47237	525.681
ROV3-11	21	0.252623	4.0612	35.1527	31.0915	176.867	3110.9	1929.14	15.753	1518.19	1048.94	2.26277	0.53208	7.56072	1.70965	507.339
ROV3-12	23	0.164146	4.0652	35.0867	31.0215	179.045	2981.94	2334.99	15.3688	1516.58	1049.32	2.74217	0.87888	6.99532	1.93013	493.152
ROV3-13	25	0.102532	3.994	35.1975	31.2035	182.875	2877.91	2597.88	14.691	1515.11	1051.4	3.30125	1.35	6.2448	2.134	483.123
ROV3-14	27	0.0661724	3.8476	35.4851	31.6375	188.358	2798.8	2717.79	13.7196	1513.6	1055.16	3.98897	1.89168	5.31492	2.32453	477.248
ROV3-15	29	0.053459	3.626	35.9495	32.3235	195.494	2744.62	2694.74	12.4546	1511.89	1060.62	4.88117	2.44248	4.21912	2.50805	475.531
ROV4-1	1	-0.270024	0.5113	16.2676	15.7555	264.629	186.036	-1632.94	7.5202	1618.58	1152.61	0.2666	0.39287	6.7752	0	360.464
ROV4-2	3	1.36342	3.4585	22.6084	19.1491	267.749	1277.82	225.358	14.7242	1727.46	1118.37	1.331	0.39363	7.5804	0	426.83
ROV4-3	5	2.15679	5.5617	27.378	21.8155	270.419	2287.1	1430.55	18.6922	1791.99	1094.12	1.9242	0.39415	8.3352	0	478.973
ROV4-4	7	2.35058	6.8209	30.5764	23.7547	272.638	3213.86	1982.64	20.0482	1812.16	1078	2.147	0.39443	9.0396	0	517.847
ROV4-5	9	2.15309	7.2361	32.2036	24.9667	274.407	4058.12	1881.62	19.4162	1787.98	1068.33	2.1002	0.39447	9.6936	0	544.486
ROV4-6	11	1.74046	6.8073	32.2596	25.4515	275.726	4819.86	1127.5	17.4202	1719.45	1063.57	1.8846	0.39427	10.2972	0.9699	559.997
ROV4-7	13	1.2567	5.5345	30.7444	25.2091	276.594	5499.08	-279.722	14.6842	1635.6	1062.32	1.601	0.39383	10.8504	1.1267	565.567
ROV4-8	15	0.813612	7.291	20.0225	12.725	277.012	6095.8	-400.837	11.8322	1625.06	1063.36	1.3502	0.39315	11.3532	0.9955	562.457
ROV4-9	17	0.490861	5.932	29.1573	23.217	276.979	6610	91.8407	9.4882	1618.72	1065.6	1.233	0.39223	11.8056	0.5763	552.008
ROV4-10	19	0.335946	4.7946	36.4737	31.669	276.496	7041.7	1149.95	10.6476	1615.75	1068.12	1.3502	0.39107	12.2076	0.4435	535.635
ROV4-11	21	0.364198	3.8788	41.9717	38.081	275.563	7390.88	2540.4	12.6184	1615.3	1070.15	1.8026	0.38967	12.5592	0.4683	514.83
ROV4-12	23	0.558789	3.1846	45.6513	42.453	274.179	7657.54	4030.09	14.1092	1616.53	1071.06	2.691	0.38803	12.8604	0.4859	491.164
ROV4-13	25	0.870727	2.712	47.5125	44.785	272.345	7841.7	5385.94	15.12	1618.61	1070.39	4.1162	0.38615	13.1112	0.4963	466.283
ROV4-14	27	1.21886	2.461	47.5553	45.077	270.06	7943.34	6374.84	15.6508	1620.7	1067.83	3.7453	0.38403	13.3116	0.4995	441.909
ROV4-15	29	1.48986	2.4316	45.7797	43.329	267.325	7962.48	6763.72	15.7016	1621.94	1063.21	3.5949	0.38167	13.4616	0.4955	419.844
ROV4-16	31	1.53826	2.6238	42.1857	39.541	264.14	7899.1	6319.46	15.2724	1621.51	1056.54	3.1973	0.37907	13.5612	0.4843	401.963
ROV4-17	33	1.1864	3.0376	36.7733	33.713	260.504	7753.2	4808.99	14.3632	1618.57	1047.97	2.5525	0.37623	13.6104	0.4659	390.221
ROV5-1	1	2.7884	3.1142	33.5176	30.4042	167.746	832.57	-941.375	-9.6486	1609.3	1100.07	3.8173	0.477896	4.72357	1.5578	246.321
ROV5-2	3	2.4036	3.145	27.9104	24.7662	194.228	1207.35	-559.106	-3.8964	1640.07	1115.34	3.0771	0.451192	5.87099	1.276	347.412
ROV5-3	5	2.23	3.3838	23.716	20.333	218.3	1582.13	-216.025	0.627	1662.22	1124.27	2.4553	0.4282	6.91945	1.003	423.085
ROV5-4	7	2.2676	3.8306	20.9344	17.1046	239.96	1956.91	87.8478	4.0512	1676.68	1128.37	1.9423	0.408728	7.87231	0.7484	476.235
ROV5-5	9	2.5164	4.4854	19.5656	15.081	259.21	2331.69	352.493	6.5058	1684.33	1129.11	1.5285	0.392584	8.73293	0.5218	509.756
ROV5-6	11	2.9764	5.3482	19.6096	14.2622	276.048	2706.47	577.893	8.1204	1686.07	1127.99	1.2043	0.379576	9.50467	0.3328	526.542
ROV5-7	13	3.6476	6.419	21.0664	14.6482	290.474	3081.25	764.026	9.0246	1682.82	1126.49	0.9601	0.369512	10.1909	0.191	529.489
ROV5-8	15	4.53	7.6978	21.409	19.9585	302.49	3456.03	910.875	9.348	1675.46	1126.1	0.7863	0.3622	10.795	0.106	521.49
ROV5-9	17	1.5363	4.3513	24.8744	20.5231	312.094	3830.81	1018.42	9.2202	1664.92	1128.31	0.6733	0.357448	11.3202	0.0874	505.44
ROV5-10	19	0.948064	6.8529	27.8542	21.0013	319.288	4205.59	1086.64	8.7708	1652.08	1134.61	0.6115	0.355064	11.77	0.1448	484.233
ROV5-11	21	0.626224	8.9553	30.3484	21.3931	324.07	4580.37	1115.52	8.1294	1637.85	1137.01	0.5913	0.354856	12.1478	0.2878	460.763
ROV5-12	23	0.478624	10.6585	32.357	21.6985	326.44	4955.15	1105.04	7.4256	1623.13	1131.53	0.6031	0.356632	12.4568	0.526	437.926
ROV5-13	25	0.43	11.9625	33.88	21.9175	326.4	5329.93	1055.17	6.789	1608.83	1126.95	0.6373	0.3602	12.7005	0.869	418.615
ROV5-14	27	0.421984	12.8673	34.9174	22.0501	323.948	5704.71	965.912	6.3492	1595.84	1123.26	0.6843	0.365368	12.8821	1.3264	405.725
ROV5-15	29	0.413104	13.3729	35.4692	22.0963	319.086	6079.49	837.229	6.2358	1585.07	1120.46	0.7345	0.371944	13.0051	1.9078	402.15
ROV5-16	31	0.378784	13.4793	35.5354	22.0561	311.812	6454.27	669.109	6.5784	1577.42	1118.56	0.7783	0.379736	13.0729	2.6228	410.784
ROV5-17	33	0.311344	13.1865	35.116	21.9295	302.126	6829.05	461.53	7.5066	1573.8	1117.55	0.8061	0.388552	13.0887	3.481	434.523

## Sheet: Cytpscape Network Diagram
Cytpscape Network Diagram
Taxonomy	Feature_type		Source	Target	R-value		Source	Target	R-value		Taxonomy	Feature_Type
PU	Mass abundance		depth	Actinomarinales	-0.571689		SO4-water	uncultured bacterium	-0.610611		PU	Quantitative abundance
PA	Mass abundance		depth	Anaerolineales	-0.63328		Fe-water	Anaerolineales	-0.356938		PA	Quantitative abundance
PET	Mass abundance		depth	Betaproteobacteriales	0.393323		TS	uncultured bacterium	0.31187		PET	Quantitative abundance
POM	Mass abundance		depth	Methylomirabilales	-0.478386		silicate	Actinomarinales	0.351473		POM	Quantitative abundance
PC	Mass abundance		depth	Pseudomonadales	0.550894		silicate	Methylomirabilales	0.44183		PC	Quantitative abundance
PE	Mass abundance		depth	S085	-0.321661		CH4	Methylomirabilales	-0.495267		PE	Quantitative abundance
PP	Mass abundance		depth	Syntrophobacterales	-0.610502		CH4	Anaerolineales	-0.366319		PP	Quantitative abundance
PS	Mass abundance		depth	uncultured bacterium	-0.322767		CH4	uncultured bacterium	-0.71758		PS	Quantitative abundance
PBD	Mass abundance		DO	Actinomarinales	0.52615		TC	uncultured bacterium	0.711787		PBD	Quantitative abundance
ug	Mass abundance		DO	Anaerolineales	0.587912		TOC	Methylomirabilales	0.309657		PTFE	Quantitative abundance
ug	Mass abundance		DO	CG2-30-50-142	-0.30403		TOC	Anaerolineales	0.311924		PVC	Quantitative abundance
PSF	Mass abundance		DO	Methylomirabilales	0.512517		depth	Pseudomonadales	0.550894		PSF	Quantitative abundance
PMMA	Mass abundance		DO	Pseudomonadales	-0.334317		depth	Betaproteobacteriales	0.393323		PMMA	Quantitative abundance
Acrylates	Mass abundance		DO	S085	0.320882		depth	Actinomarinales	-0.571689		Acrylates	Quantitative abundance
Silicone resin	Mass abundance		DO	Syntrophobacterales	0.435677		depth	Methylomirabilales	-0.478386		Silicone resin	Quantitative abundance
Fluororubber	Mass abundance		DO	unculturedorganism	-0.325519		depth	Anaerolineales	-0.63328		Fluororubber	Quantitative abundance
Phenol-formaldehyde resin	Mass abundance		TC	Aminicenantales	-0.633965		depth	uncultured bacterium	-0.322767		Phenol-formaldehyde resin	Quantitative abundance
depth	Environment		TC	CandidatusMoranbacteria	-0.58753		phosphate	Betaproteobacteriales	0.387503		other	Quantitative abundance
DO	Environment		TC	Desulfobacterales	-0.771952		phosphate	uncultured bacterium	-0.471281		IFM	Quantitative abundance
TC	Environment		TC	Lactobacillales	-0.302624		IC	Actinomarinales	-0.303944		depth	Environment
TOC	Environment		TC	FS118-23B-02	0.714769		IC	Anaerolineales	-0.30398		DO	Environment
CH4	Environment		TC	Micrococcales	-0.704545		Ammonium salt	uncultured bacterium	-0.649151		TC	Environment
Mn-water	Environment		TC	Rhizobiales	-0.675026		nitrate	Betaproteobacteriales	-0.412469		TOC	Environment
Fe-water	Environment		TC	S085	0.677329		DO	Pseudomonadales	-0.334317		CH4	Environment
SO4-water	Environment		TC	unculturedcandidatedivisionJS1bacterium	-0.666662		DO	Actinomarinales	0.52615		Mn-water	Environment
TS	Environment		TC	unculturedorganism	-0.672994		DO	Methylomirabilales	0.512517		Fe-water	Environment
nitrate	Environment		TC	uncultured bacterium	0.711787		DO	Anaerolineales	0.587912		SO4-water	Environment
nitrite	Environment		TOC	Anaerolineales	0.311924		Pseudomonadales	PA	0.377375		TS	Environment
phosphate	Environment		TOC	AT-s2-59	0.536777		Pseudomonadales	PC	-0.308344		nitrate	Environment
Ammonium salt	Environment		TOC	Candidatus Magasanikbacteria	0.402906		Pseudomonadales	other	0.338345		nitrite	Environment
silicate	Environment		TOC	CG2-30-50-142	-0.361838		Betaproteobacteriales	PA	0.381167		phosphate	Environment
IC	Environment		TOC	Desulfobacterales	-0.326711		Actinomarinales	PA	-0.346637		Ammonium salt	Environment
Acetobacterales	Bacteria		TOC	Lactobacillales	-0.303303		Actinomarinales	PC	0.325166		silicate	Environment
Actinomarinales	Bacteria		TOC	Clostridiales	0.380111		Actinomarinales	other	-0.408184		IC	Environment
Aminicenantales	Bacteria		TOC	Methylomirabilales	0.309657		Methylomirabilales	PA	-0.397488		Acetobacterales	Bacteria
Alteromonadales	Bacteria		TOC	Micrococcales	-0.341726		Methylomirabilales	other	-0.436169		Actinomarinales	Bacteria
Anaerolineales	Bacteria		TOC	Rhodovibrionales	0.513127		Anaerolineales	PC	0.392157		Aminicenantales	Bacteria
AT-s2-59	Bacteria		TOC	Steroidobacterales	0.5352		Anaerolineales	PP	0.37812		Alteromonadales	Bacteria
Betaproteobacteriales	Bacteria		CH4	Aminicenantales	0.346878		Anaerolineales	PSF	0.313257		Anaerolineales	Bacteria
CandidatusMoranbacteria	Bacteria		CH4	Anaerolineales	-0.366319		uncultured bacterium	IFM	-0.360591		AT-s2-59	Bacteria
Candidatus Magasanikbacteria	Bacteria		CH4	AT-s2-59	-0.366916						Betaproteobacteriales	Bacteria
Candidatus Kuenenbacteria	Bacteria		CH4	CandidatusMoranbacteria	0.375251						CandidatusMoranbacteria	Bacteria
CG2-30-50-142	Bacteria		CH4	CG2-30-50-142	0.456664						Candidatus Magasanikbacteria	Bacteria
Desulfobacterales	Bacteria		CH4	Desulfobacterales	0.78066						Candidatus Kuenenbacteria	Bacteria
Lactobacillales	Bacteria		CH4	Lactobacillales	0.442401						CG2-30-50-142	Bacteria
FS118-23B-02	Bacteria		CH4	Clostridiales	-0.451081						Desulfobacterales	Bacteria
Clostridiales	Bacteria		CH4	Methylomirabilales	-0.495267						Lactobacillales	Bacteria
Methylomirabilales	Bacteria		CH4	Micrococcales	0.601643						FS118-23B-02	Bacteria
Micrococcales	Bacteria		CH4	Rhizobiales	0.337513						Clostridiales	Bacteria
Pseudomonadales	Bacteria		CH4	S085	-0.704181						Methylomirabilales	Bacteria
Rhizobiales	Bacteria		CH4	Steroidobacterales	-0.369083						Micrococcales	Bacteria
Rhodovibrionales	Bacteria		CH4	unculturedorganism	0.772538						Pseudomonadales	Bacteria
S085	Bacteria		CH4	uncultured bacterium	-0.71758						Rhizobiales	Bacteria
Steroidobacterales	Bacteria		Mn-water	Desulfobacterales	-0.416453						Rhodovibrionales	Bacteria
Syntrophobacterales	Bacteria		Mn-water	FS118-23B-02	0.366543						S085	Bacteria
unculturedcandidatedivisionJS1bacterium	Bacteria		Mn-water	Clostridiales	0.400086						Steroidobacterales	Bacteria
unculturedorganism	Bacteria		Mn-water	Rhizobiales	-0.312748						Syntrophobacterales	Bacteria
uncultured bacterium	Bacteria		Mn-water	S085	0.429622						unculturedcandidatedivisionJS1bacterium	Bacteria
			Mn-water	unculturedorganism	-0.425994						unculturedorganism	Bacteria
			Fe-water	Aminicenantales	0.423372						uncultured bacterium	Bacteria
			Fe-water	Anaerolineales	-0.356938
			Fe-water	AT-s2-59	0.493523
			Fe-water	Candidatus Magasanikbacteria	0.518408
			Fe-water	CG2-30-50-142	-0.589049
			Fe-water	FS118-23B-02	-0.605605
			Fe-water	Rhizobiales	0.60142
			Fe-water	Rhodovibrionales	0.446941
			Fe-water	Steroidobacterales	0.486429
			Fe-water	unculturedcandidatedivisionJS1bacterium	0.634047
			SO4-water	AT-s2-59	-0.521308
			SO4-water	CandidatusMoranbacteria	0.497198
			SO4-water	Candidatus Magasanikbacteria	-0.399029
			SO4-water	CG2-30-50-142	0.457359
			SO4-water	Desulfobacterales	0.769731
			SO4-water	Clostridiales	-0.404904
			SO4-water	Micrococcales	0.570397
			SO4-water	Rhodovibrionales	-0.453527
			SO4-water	S085	-0.537655
			SO4-water	Steroidobacterales	-0.516973
			SO4-water	unculturedorganism	0.696717
			SO4-water	uncultured bacterium	-0.610611
			TS	AT-s2-59	0.450073
			TS	Candidatus Magasanikbacteria	0.372356
			TS	CG2-30-50-142	-0.343676
			TS	Desulfobacterales	-0.541024
			TS	Clostridiales	0.309024
			TS	Micrococcales	-0.369718
			TS	Rhodovibrionales	0.456608
			TS	Steroidobacterales	0.454014
			TS	unculturedorganism	-0.598475
			TS	uncultured bacterium	0.31187
			nitrate	Betaproteobacteriales	-0.412469
			nitrate	Candidatus Magasanikbacteria	0.323476
			nitrate	Micrococcales	0.313339
			nitrate	Rhizobiales	0.334446
			nitrate	Syntrophobacterales	0.344785
			nitrate	unculturedcandidatedivisionJS1bacterium	0.342226
			nitrite	AT-s2-59	0.56397
			nitrite	Candidatus Magasanikbacteria	0.576806
			nitrite	CG2-30-50-142	-0.596468
			nitrite	FS118-23B-02	-0.418986
			nitrite	Rhizobiales	0.347327
			nitrite	Rhodovibrionales	0.578144
			nitrite	Steroidobacterales	0.567517
			nitrite	unculturedcandidatedivisionJS1bacterium	0.395987
			nitrite	unculturedorganism	-0.330543
			phosphate	Aminicenantales	0.431099
			phosphate	Betaproteobacteriales	0.387503
			phosphate	Desulfobacterales	0.357366
			phosphate	FS118-23B-02	-0.347575
			phosphate	unculturedorganism	0.52898
			phosphate	uncultured bacterium	-0.471281
			Ammonium salt	Aminicenantales	0.370919
			Ammonium salt	AT-s2-59	-0.516381
			Ammonium salt	CandidatusMoranbacteria	0.463324
			Ammonium salt	Candidatus Magasanikbacteria	-0.408429
			Ammonium salt	CG2-30-50-142	0.329534
			Ammonium salt	Desulfobacterales	0.810159
			Ammonium salt	Lactobacillales	0.491255
			Ammonium salt	Clostridiales	-0.317719
			Ammonium salt	Micrococcales	0.722878
			Ammonium salt	Rhizobiales	0.38114
			Ammonium salt	Rhodovibrionales	-0.488798
			Ammonium salt	S085	-0.604391
			Ammonium salt	Steroidobacterales	-0.519534
			Ammonium salt	unculturedcandidatedivisionJS1bacterium	0.312498
			Ammonium salt	unculturedorganism	0.677645
			Ammonium salt	uncultured bacterium	-0.649151
			silicate	Actinomarinales	0.351473
			silicate	AT-s2-59	0.419234
			silicate	CG2-30-50-142	-0.663704
			silicate	FS118-23B-02	-0.547955
			silicate	Clostridiales	0.491148
			silicate	Methylomirabilales	0.44183
			silicate	Rhodovibrionales	0.376399
			silicate	Steroidobacterales	0.439924
			IC	Actinomarinales	-0.303944
			IC	Anaerolineales	-0.30398
			IC	AT-s2-59	-0.463866
			IC	Candidatus Magasanikbacteria	-0.346036
			IC	CG2-30-50-142	0.386646
			IC	FS118-23B-02	0.466129
			IC	Clostridiales	-0.361781
			IC	Rhizobiales	-0.308991
			IC	Rhodovibrionales	-0.477431
			IC	Steroidobacterales	-0.477266
			Aminicenantales	PBD	0.351204
			Anaerolineales	PC	0.378434
			Anaerolineales	PSF	0.338557
			AT-s2-59	PP	-0.307369
			Betaproteobacteriales	PA	0.324908
			Betaproteobacteriales	PET	0.399113
			Candidatus Magasanikbacteria	PET	-0.429442
			CG2-30-50-142	PA	0.335882
			CG2-30-50-142	PP	0.328053
			Desulfobacterales	PP	0.392484
			FS118-23B-02	PS	-0.350747
			Clostridiales	PE	-0.321077
			Methylomirabilales	PU	-0.314074
			Methylomirabilales	PA	-0.337691
			Micrococcales	PBD	0.389339
			Syntrophobacterales	PA	-0.333777
			unculturedcandidatedivisionJS1bacterium	PBD	0.333464
			unculturedcandidatedivisionJS1bacterium	Acrylates	-0.309971
			unculturedorganism	PP	0.379829
			unculturedorganism	PBD	0.340616

## Sheet: Year
Year
Stations	Depth (cm)	Year	Sedimentation rate	Normalization		Stations	Depth (cm)	Pb-210 Activity (Bq/kg)	CRS Date at Sample Midpoint eqn#44
ROV1	1	2018.95	246.438	0.600528		ROV1	0	591.032	2021.37
	3	2008.53	39.1397	0.0608076			1	544.977	2018.95
	5	1991.61	69.8593	0.140789			3	256.275	2008.53
	7	1969.99	399.87	1			5	255.584	1991.61
	9	1954.73	15.7844	0			7	79.0144	1969.99
	11	1946.32	30.0136	0.0370471			9	35.6426	1954.73
	13	1937.49	18.1479	0.00615373			11	11.3597	1946.32
	15	1930.03	21.2661	0.0142722			13	21.8038	1937.49
ROV2	1	2012.66	106.427	0.13326			15	2.5631	1930.03
	3	1993.15	66.9329	0		ROV2	0	452.16	2021.37
	5	1974.44	363.303	1			1	381.785	2012.66
	7	1959.03	88.9731	0.0743672			3	213.005	1993.15
	9	1942.69	84.0738	0.0578362			5	70.5652	1974.44
ROV3	1	2016.81	661.043	1			7	54.9284	1959.03
	3	2003.95	41.8235	0			9	38.7331	1942.69
	5	1990.36	72.0581	0.048827			11	15.1974	1928.24
	7	1974.96	184.766	0.230843			13	1.00248	1923.86
	9	1961.15	45.1001	0.00529147			15	5.56059	1921.33
	11	1949.09	233.83	0.310078			17	3.97373	1916.02
	13	1936.87	140.202	0.158875			19	4.70994	1910.11
ROV4	1	2016.27	199.78	0.934549		ROV3	0	305.333	2021.37
	3	2000.84	212.816	1			1	475.365	2016.81
	5	1987.66	144.758	0.658288			3	186.629	2003.95
	7	1975.38	111.221	0.4899			5	151.261	1990.36
	11	1951.91	79.8008	0.332142			7	99.3074	1974.96
	13	1934.29	13.6493	0			9	45.0008	1961.15
ROV5	1	2015.19	446.442	0.86473			11	31.3516	1949.09
	3	1995.63	513.136	1			13	18.5178	1936.87
	5	1978.21	20.0924	0			15	32.8829	1913.08
	7	1970.81	209.791	0.38475		ROV4	0	271.695	2021.37
	9	1962.67	184.658	0.333776			1	391.971	2016.27
	11	1939.62	151.352	0.266223			3	102.424	2000.84
							5	103.496	1987.66
							7	29.0246	1975.38
							11	30.0922	1951.91
							13	25.9321	1934.29
							15	9.41555	1917.07
							17	5.8133	1905.43
						ROV5	0	213.372	2021.37
							1	316.418	2015.19
							3	150.835	1995.63
							5	65.0075	1978.21
							7	9.92666	1970.81
							9	40.6635	1962.67
							11	36.7986	1939.62
							13	5.60362	1922.23
							15	9.81124	1910.18
