# Supplementary material for: Tracing the Century‐Long Evolution of Microplastics Deposition in a Cold Seep
Source: Adv Sci (Weinh). 2023 Feb 3;10(10):2206120. doi: 10.1002/advs.202206120 (PMC10074074; doi:10.1002/advs.202206120)
Supplement: Supplementary file 3 — Supporting Information [file ADVS-10-2206120-s001.xlsx]

## Sheet: Annotation Information of OTUS
Annotation Information of OTUS
#OTU ID	ROV1-1-2	ROV1-3	ROV1-4	ROV1-5	ROV1-6	ROV1-7	ROV1-8	ROV1-9	ROV1-10	ROV1-11	ROV1-12	ROV1-13	ROV1-14	ROV1-15	ROV1-16
OTU228	11251.7	11545	28943.1	28986	10112.4	10082	10061.1	10071.2	39377.4	39623.2	39655.2	39671.4	31089.5	31077.3	31052.8	D_0__Bacteria; D_1__Proteobacteria; D_2__Gammaproteobacteria; D_3__Pseudomonadales; D_4__Moraxellaceae; D_5__Acinetobacter; D_6__uncultured bacterium
OTU1150	0	0	46.9601	47.0298	136.025	135.616	135.334	135.471	51.3745	51.6952	51.737	51.7581	2292.35	2291.45	2289.64	D_0__Bacteria; D_1__Proteobacteria; D_2__Gammaproteobacteria; D_3__Pseudomonadales; D_4__Moraxellaceae; D_5__Acinetobacter; D_6__Acinetobacter oleivorans
OTU4662	3.89837	4	0	0	0	0	0	0	0	0	0	0	2081.19	2080.38	2078.74	D_0__Bacteria; D_1__Firmicutes; D_2__Bacilli; D_3__Lactobacillales; D_4__Streptococcaceae; D_5__Streptococcus; D_6__uncultured bacterium
OTU1824	668.57	686	1740.19	1742.77	563.533	561.836	560.671	561.236	3081.14	3100.38	3102.89	3104.15	1708.25	1707.59	1706.24	D_0__Bacteria; D_1__Proteobacteria; D_2__Gammaproteobacteria; D_3__Betaproteobacteriales; D_4__Burkholderiaceae; D_5__Pelomonas; D_6__uncultured bacterium
OTU416	2.92378	3	107.908	108.069	2210.58	2203.92	2199.35	2201.57	0	0	0	0	1392.02	1391.48	1390.38	D_0__Bacteria; D_1__Atribacteria; D_2__JS1; D_3__uncultured candidate division JS1 bacterium; D_4__uncultured candidate division JS1 bacterium; D_5__uncultured candidate division JS1 bacterium; D_6__uncultured candidate division JS1 bacterium
OTU235	78.942	81	568.184	569.027	136.025	135.616	135.334	135.471	423.922	426.569	426.914	427.088	1076.46	1076.04	1075.19	D_0__Bacteria; D_1__Proteobacteria; D_2__Gammaproteobacteria; D_3__Pseudomonadales; D_4__Moraxellaceae; D_5__Acinetobacter; D_6__uncultured bacterium
OTU230	239.75	246	1020.13	1021.65	572.579	570.855	569.671	570.245	1988.03	2000.44	2002.06	2002.87	807.258	806.944	806.307	D_0__Bacteria; D_1__Proteobacteria; D_2__Gammaproteobacteria; D_3__Betaproteobacteriales; D_4__Burkholderiaceae; D_5__Ralstonia; D_6__uncultured Ralstonia sp.
OTU784	194.918	200	656.109	657.083	230.506	229.812	229.335	229.566	227.373	228.793	228.978	229.071	746.881	746.59	746	D_0__Bacteria; D_1__Proteobacteria; D_2__Gammaproteobacteria; D_3__Pseudomonadales; D_4__Moraxellaceae; D_5__Enhydrobacter; D_6__Hydra vulgaris
OTU2193	90.6371	93	745.033	746.14	161.488	161.002	160.668	160.83	680.132	684.378	684.931	685.211	512.042	511.842	511.438	D_0__Bacteria; D_1__Proteobacteria; D_2__Gammaproteobacteria; D_3__Pseudomonadales; D_4__Moraxellaceae; D_5__Acinetobacter; D_6__Acinetobacter johnsonii
OTU22938	277.759	285	290.42	290.851	893.545	890.855	889.007	889.902	136.888	137.743	137.854	137.91	461.672	461.492	461.128	D_0__Bacteria; D_1__Proteobacteria; D_2__Alphaproteobacteria; D_3__Rhizobiales; D_4__Hyphomicrobiaceae; D_5__uncultured; D_6__uncultured bacterium
OTU17645	163.732	168	145.543	145.759	925.039	922.253	920.34	921.268	60.655	61.0337	61.083	61.108	451.331	451.155	450.799	D_0__Bacteria; D_1__Acidobacteria; D_2__Aminicenantia; D_3__Aminicenantales; D_4__uncultured bacterium; D_5__uncultured bacterium; D_6__uncultured bacterium
OTU244	193.294	198.333	393.998	394.583	177.235	176.701	176.335	176.512	758.685	763.422	764.039	764.351	247.848	247.752	247.556	D_0__Bacteria; D_1__Proteobacteria; D_2__Gammaproteobacteria; D_3__Betaproteobacteriales; D_4__Burkholderiaceae; D_5__Aquabacterium; D_6__uncultured bacterium
OTU1092	342.732	351.667	169.856	170.108	803.42	801.001	799.34	800.145	0.331448	0.333518	0.333787	0.333923	196.477	196.401	196.246	D_0__Bacteria; D_1__Proteobacteria; D_2__Deltaproteobacteria; D_3__Desulfobacterales; D_4__Desulfobacteraceae; D_5__SEEP-SRB1; D_6__uncultured bacterium
OTU2579	0	0	27.9762	28.0178	759.53	757.243	755.673	756.434	25.5215	25.6809	25.7016	25.7121	135.099	135.046	134.94	D_0__Bacteria; D_1__Actinobacteria; D_2__WCHB1-81; D_3__uncultured organism; D_4__uncultured organism; D_5__uncultured organism; D_6__uncultured organism
OTU17951	79.5917	81.6667	102.246	102.398	50.9257	50.7724	50.6671	50.7181	871.377	876.818	877.526	877.885	108.413	108.371	108.285	D_0__Bacteria; D_1__Actinobacteria; D_2__Coriobacteriia; D_3__CG2-30-50-142; D_4__uncultured bacterium; D_5__uncultured bacterium; D_6__uncultured bacterium
OTU19672	1025.6	1052.33	864.931	866.216	192.312	191.733	191.335	191.528	535.289	538.631	539.066	539.286	101.741	101.702	101.621	D_0__Bacteria; D_1__Chloroflexi; D_2__Anaerolineae; D_3__Anaerolineales; D_4__Anaerolineaceae; D_5__uncultured; D_6__uncultured bacterium
OTU896	774.151	794.334	70.6066	70.7115	27.8081	27.7244	27.6669	27.6948	0	0	0	0	64.7141	64.6889	64.6378	D_0__Bacteria; D_1__Rokubacteria; D_2__NC10; D_3__Methylomirabilales; D_4__Methylomirabilaceae; D_5__wb1-A12; D_6__uncultured bacterium
OTU18946	4.5481	4.66667	2094.55	2097.66	68.3477	68.1419	68.0005	68.069	0	0	0	0	55.7075	55.6858	55.6418	D_0__Bacteria; D_1__Actinobacteria; D_2__Actinobacteria; D_3__Micrococcales; D_4__Micrococcaceae; D_5__Micrococcus; D_6__Micrococcus sp.
OTU19344	696.509	714.667	418.644	419.266	365.861	364.759	364.003	364.37	49.7172	50.0277	50.0681	50.0885	44.3659	44.3486	44.3136	D_0__Bacteria; D_1__Actinobacteria; D_2__Acidimicrobiia; D_3__Actinomarinales; D_4__uncultured; D_5__uncultured bacterium; D_6__uncultured bacterium
OTU248	1452.14	1490	627.799	628.732	575.259	573.527	572.338	572.914	5.30317	5.33628	5.34059	5.34277	11.0081	11.0038	10.9951	D_0__Bacteria; D_1__Proteobacteria; D_2__Deltaproteobacteria; D_3__Syntrophobacterales; D_4__Syntrophobacteraceae; D_5__uncultured; D_6__uncultured bacterium
OTU20874	1110.06	1139	271.769	272.173	85.0995	84.8433	84.6673	84.7526	8.61765	8.67146	8.67847	8.68201	0	0	0	D_0__Bacteria; D_1__Actinobacteria; D_2__Acidimicrobiia; D_3__Actinomarinales; D_4__uncultured; D_5__uncultured bacterium; D_6__uncultured bacterium
OTU19229	0	0	35.6364	35.6893	1657.1	1652.11	1648.68	1650.34	0	0	0	0	0	0	0	D_0__Bacteria; D_1__Patescibacteria; D_2__Parcubacteria; D_3__Candidatus Moranbacteria; D_4__uncultured bacterium; D_5__uncultured bacterium; D_6__uncultured bacterium
#OTU ID	ROV2-1	ROV2-2	ROV2-3	ROV2-4	ROV2-5	ROV2-6	ROV2-7	ROV2-8	ROV2-9	ROV2-10	ROV2-11	ROV2-12	ROV2-13	taxonomy
OTU228	9125.98	9096.22	9043.61	35908	35601.2	35289.6	37420.3	37169.3	37005.5	45583.7	47953.7	48059.6	42474.5	d__Bacteria; p__Proteobacteria; c__Gammaproteobacteria; o__Pseudomonadales; f__Moraxellaceae; g__Acinetobacter; s__uncultured bacterium
OTU1824	507.608	505.953	503.027	2023.04	2005.76	1988.2	1850.9	1838.49	1830.39	2695.99	2836.16	2842.43	2825.26	d__Bacteria; p__Proteobacteria; c__Gammaproteobacteria; o__Betaproteobacteriales; f__Burkholderiaceae; g__Pelomonas; s__uncultured bacterium
OTU230	321.12	320.072	318.221	1028.99	1020.2	1011.27	849.086	843.39	839.675	1233.3	1297.42	1300.28	1617.24	d__Bacteria; p__Proteobacteria; c__Gammaproteobacteria; o__Betaproteobacteriales; f__Burkholderiaceae; g__Ralstonia; s__uncultured Ralstonia sp.
OTU18017	38.5609	38.4352	38.2129	437.182	433.448	429.653	1517.94	1507.75	1501.11	332.834	350.139	350.913	932.653	d__Bacteria; p__Actinobacteria; c__RBG-16-55-12; o__uncultured bacterium; f__uncultured bacterium; g__uncultured bacterium; s__uncultured bacterium
OTU244	133.301	132.866	132.098	374.21	371.013	367.765	354.002	351.627	350.078	1059.1	1114.17	1116.63	882.374	d__Bacteria; p__Proteobacteria; c__Gammaproteobacteria; o__Betaproteobacteriales; f__Burkholderiaceae; g__Aquabacterium; s__uncultured bacterium
OTU19704	26.2613	26.1757	26.0243	161.223	159.846	158.447	1128.02	1120.45	1115.51	60.2846	63.4189	63.559	824.437	d__Bacteria; p__Chloroflexi; c__Dehalococcoidia; o__S085; f__marine sediment metagenome; g__marine sediment metagenome; s__marine sediment metagenome
OTU235	203.11	202.447	201.277	322.447	319.692	316.894	294.138	292.165	290.878	894.433	940.937	943.015	787.477	d__Bacteria; p__Proteobacteria; c__Gammaproteobacteria; o__Pseudomonadales; f__Moraxellaceae; g__Acinetobacter; s__uncultured bacterium
OTU784	245.992	245.19	243.772	195.182	193.515	191.821	326.497	324.307	322.878	656.15	690.265	691.79	742.859	d__Bacteria; p__Proteobacteria; c__Gammaproteobacteria; o__Pseudomonadales; f__Moraxellaceae; g__Enhydrobacter; s__Hydra vulgaris
OTU6582	44.2121	44.0679	43.8131	434.545	430.832	427.061	155.321	154.279	153.599	163.403	171.899	172.278	728.874	d__Bacteria; p__Proteobacteria; c__Gammaproteobacteria; o__Betaproteobacteriales; f__Burkholderiaceae; g__Limnohabitans; s__uncultured bacterium
OTU18586	17.6184	17.5609	17.4593	244.967	242.874	240.749	1494.96	1484.93	1478.39	282.068	296.734	297.389	716.887	d__Bacteria; p__Actinobacteria; c__Coriobacteriia; o__CG2-30-50-142; f__uncultured bacterium; g__uncultured bacterium; s__uncultured bacterium
OTU2193	212.085	211.394	210.171	694.348	688.417	682.391	710.268	705.503	702.396	739.597	778.05	779.769	582.034	d__Bacteria; p__Proteobacteria; c__Gammaproteobacteria; o__Pseudomonadales; f__Moraxellaceae; g__Acinetobacter; s__Acinetobacter johnsonii
OTU221	16.9535	16.8982	16.8005	256.507	254.315	252.089	1065.24	1058.09	1053.43	156.105	164.222	164.584	488.136	d__Bacteria; p__Actinobacteria; c__Coriobacteriia; o__FS118-23B-02; f__marine sediment metagenome; g__marine sediment metagenome; s__marine sediment metagenome
OTU19672	1720.95	1715.34	1705.42	1815	1799.49	1783.74	151.438	150.422	149.759	37.1226	39.0527	39.139	41.6214	d__Bacteria; p__Chloroflexi; c__Anaerolineae; o__Anaerolineales; f__Anaerolineaceae; g__uncultured; s__uncultured bacterium
OTU19927	1361.27	1356.83	1348.98	240.351	238.298	236.212	78.6311	78.1036	77.7596	64.7266	68.0919	68.2423	0	d__Bacteria; p__Chloroflexi; c__Dehalococcoidia; o__S085; f__marine sediment metagenome; g__marine sediment metagenome; s__marine sediment metagenome
OTU20874	2661.7	2653.02	2637.68	460.921	456.983	452.983	37.8594	37.6054	37.4398	0.317287	0.333784	0.334521	0	d__Bacteria; p__Actinobacteria; c__Acidimicrobiia; o__Actinomarinales; f__uncultured; g__uncultured bacterium; s__uncultured bacterium
OTU720	794.488	791.898	787.318	144.079	142.848	141.598	0	0	0	0.317287	0.333784	0.334521	0	d__Bacteria; p__Acidobacteria; c__Subgroup 9; o__uncultured bacterium; f__uncultured bacterium; g__uncultured bacterium; s__uncultured bacterium
OTU248	1348.97	1344.57	1336.79	142.76	141.541	140.302	30.417	30.2129	30.0798	0	0	0	0	d__Bacteria; p__Proteobacteria; c__Deltaproteobacteria; o__Syntrophobacterales; f__Syntrophobacteraceae; g__uncultured; s__uncultured bacterium
OTU29387	746.287	743.854	739.551	269.695	267.391	265.05	3.23585	3.21414	3.19998	0	0	0	0	d__Bacteria; p__Actinobacteria; c__Acidimicrobiia; o__Actinomarinales; f__uncultured; g__uncultured bacterium; s__uncultured bacterium
OTU24322	666.506	664.332	660.49	168.806	167.364	165.899	0	0	0	0	0	0	0	d__Bacteria; p__Chloroflexi; c__JG30-KF-CM66; o__uncultured bacterium; f__uncultured bacterium; g__uncultured bacterium; s__uncultured bacterium
OTU896	2201.96	2194.78	2182.09	167.488	166.057	164.603	0	0	0	0	0	0	0	d__Bacteria; p__Rokubacteria; c__NC10; o__Methylomirabilales; f__Methylomirabilaceae; g__wb1-A12; s__uncultured bacterium
OTU18823	759.916	757.438	753.058	166.828	165.403	163.955	0	0	0	0	0	0	0	d__Bacteria; p__Actinobacteria; c__Acidimicrobiia; o__Actinomarinales; f__uncultured; g__uncultured bacterium; s__uncultured bacterium
OTU19766	1159.82	1156.04	1149.35	137.155	135.984	134.793	0	0	0	0	0	0	0	d__Bacteria; p__Chloroflexi; c__Dehalococcoidia; o__S085; f__uncultured bacterium; g__uncultured bacterium; s__uncultured bacterium
#OTU ID	ROV3-1	ROV3-2	ROV3-3	ROV3-4	ROV3-5	ROV3-6	ROV3-7	ROV3-8	ROV3-9	ROV3-10	ROV3-11	ROV3-12	ROV3-13	ROV3-14	ROV3-15	taxonomy
OTU228	46809	34055.4	27728.3	45177.5	49624.2	22064	29398.9	29362.2	29181.9	30572.7	30611.9	43879.5	16722.5	16610.7	47113.4	d__Bacteria; p__Proteobacteria; c__Gammaproteobacteria; o__Pseudomonadales; f__Moraxellaceae; g__Acinetobacter; s__uncultured bacterium
OTU1824	2100.17	1527.96	1244.08	3399	2442	1196	2101.71	2099.08	2086.19	1833.68	1836.03	2005	887	881.072	3109.3	d__Bacteria; p__Proteobacteria; c__Gammaproteobacteria; o__Betaproteobacteriales; f__Burkholderiaceae; g__Pelomonas; s__uncultured bacterium
OTU230	0	0	0	477.5	0.25	799.333	1552.34	1550.4	1540.87	789.196	790.209	6	97.5	96.8484	1196.22	d__Bacteria; p__Proteobacteria; c__Gammaproteobacteria; o__Betaproteobacteriales; f__Burkholderiaceae; g__Ralstonia; s__uncultured Ralstonia sp.
OTU784	566.379	412.064	335.506	722	2291.75	168.333	328.09	327.68	325.668	684.547	685.426	509	737	732.074	791.354	d__Bacteria; p__Proteobacteria; c__Gammaproteobacteria; o__Pseudomonadales; f__Moraxellaceae; g__Enhydrobacter; s__Hydra vulgaris
OTU235	707.024	514.389	418.82	910	360	270.667	427.218	426.684	424.064	398.93	399.443	426	97.5	96.8484	753.273	d__Bacteria; p__Proteobacteria; c__Gammaproteobacteria; o__Pseudomonadales; f__Moraxellaceae; g__Acinetobacter; s__uncultured bacterium
OTU244	549.274	399.619	325.374	703.5	848.5	533.333	568.4	567.69	564.203	383.933	384.426	353.5	211.5	210.087	720.87	d__Bacteria; p__Proteobacteria; c__Gammaproteobacteria; o__Betaproteobacteriales; f__Burkholderiaceae; g__Aquabacterium; s__uncultured bacterium
OTU2193	1534.74	1116.58	909.132	1110	408	392.333	306.395	306.012	304.133	395.598	396.106	487	305.5	303.458	668.425	d__Bacteria; p__Proteobacteria; c__Gammaproteobacteria; o__Pseudomonadales; f__Moraxellaceae; g__Acinetobacter; s__Acinetobacter johnsonii
OTU22938	552.125	401.693	327.062	39	0.25	242.333	228.628	228.343	226.94	1082.14	1083.53	385	228.5	226.973	290.62	d__Bacteria; p__Proteobacteria; c__Alphaproteobacteria; o__Rhizobiales; f__Hyphomicrobiaceae; g__uncultured; s__uncultured bacterium
OTU17679	157.75	114.77	93.4464	0	0	51.3333	440.235	439.684	436.984	768.199	769.186	341.5	0	0	213.455	d__Bacteria; p__Acidobacteria; c__Aminicenantia; o__Aminicenantales; f__uncultured bacterium; g__uncultured bacterium; s__uncultured bacterium
OTU19672	1444.46	1050.9	855.654	0	0.25	801	1306.69	1305.05	1297.04	485.915	486.539	273	117	116.218	159.674	d__Bacteria; p__Chloroflexi; c__Anaerolineae; o__Anaerolineales; f__Anaerolineaceae; g__uncultured; s__uncultured bacterium
OTU416	0.950301	0.691383	0.56293	726	752.25	0.333333	1.66882	1.66673	1.6565	31.6611	31.7018	230	31.5	31.2895	101.55	d__Bacteria; p__Atribacteria; c__JS1; o__uncultured candidate division JS1 bacterium; f__uncultured candidate division JS1 bacterium; g__uncultured candidate division JS1 bacterium; s__uncultured candidate division JS1 bacterium
OTU19927	1086.19	790.25	643.429	0	0	1073.67	1277.31	1275.72	1267.88	238.292	238.598	0	23	22.8463	35.0748	d__Bacteria; p__Chloroflexi; c__Dehalococcoidia; o__S085; f__marine sediment metagenome; g__marine sediment metagenome; s__marine sediment metagenome
OTU23888	0	0	0	0	0	10	678.876	678.027	673.864	0.333275	0.333703	0	0	0	32.4024	d__Bacteria; p__Firmicutes; c__Clostridia; o__Clostridiales; f__Ruminococcaceae; g__Ruminococcus 2; s__uncultured bacterium
OTU248	1213.53	882.896	718.862	0	0	751.333	142.851	142.672	141.796	553.237	553.947	21.5	107	106.285	22.7151	d__Bacteria; p__Proteobacteria; c__Deltaproteobacteria; o__Syntrophobacterales; f__Syntrophobacteraceae; g__uncultured; s__uncultured bacterium
OTU17234	0.950301	0.691383	0.56293	734	263.25	0.333333	0.333764	0.333347	0.3313	1.99965	2.00222	1	3.5	3.47661	7.68305	d__Bacteria; p__Aerophobetes; c__uncultured bacterium; o__uncultured bacterium; f__uncultured bacterium; g__uncultured bacterium; s__uncultured bacterium
OTU896	5556.41	4042.51	3291.45	0	0	3371.33	771.662	770.698	765.965	216.296	216.573	98.5	1792.5	1780.52	6.34686	d__Bacteria; p__Rokubacteria; c__NC10; o__Methylomirabilales; f__Methylomirabilaceae; g__wb1-A12; s__uncultured bacterium
OTU19160	293.643	213.637	173.945	0	0	271.667	80.1034	80.0032	79.5119	30.6613	30.7007	0	1122.5	1115	0	d__Bacteria; p__Acidobacteria; c__Subgroup 21; o__uncultured bacterium; f__uncultured bacterium; g__uncultured bacterium; s__uncultured bacterium
OTU4891	659.509	479.82	390.674	0	0	170	0.667528	0.666693	0.662599	29.3282	29.3659	0	881.5	875.609	0	d__Bacteria; p__Proteobacteria; c__Gammaproteobacteria; o__AT-s2-59; f__uncultured bacterium; g__uncultured bacterium; s__uncultured bacterium
OTU24210	1138.46	828.276	674.39	0	0	374.667	24.031	24.001	23.8536	0	0	0	840.5	834.883	0	d__Bacteria; p__Proteobacteria; c__Alphaproteobacteria; o__Rhodovibrionales; f__Kiloniellaceae; g__uncultured; s__uncultured bacterium
OTU18823	911.339	663.036	539.85	0	0	533	713.254	712.362	707.987	56.6568	56.7295	0	809.5	804.09	0	d__Bacteria; p__Actinobacteria; c__Acidimicrobiia; o__Actinomarinales; f__uncultured; g__uncultured bacterium; s__uncultured bacterium
OTU4653	643.354	468.066	381.104	0	0	359	35.0452	35.0014	34.7865	6.33223	6.34036	0	679.5	674.959	0	d__Bacteria; p__Proteobacteria; c__Gammaproteobacteria; o__Steroidobacterales; f__Woeseiaceae; g__Woeseia; s__uncultured deep-sea bacterium
OTU20874	2104.92	1531.41	1246.89	0	0	1652.33	2575.99	2572.77	2556.97	13.9976	14.0155	0	216.5	215.053	0	d__Bacteria; p__Actinobacteria; c__Acidimicrobiia; o__Actinomarinales; f__uncultured; g__uncultured bacterium; s__uncultured bacterium
OTU720	1378.89	1003.2	816.812	0	0	501	314.406	314.013	312.084	180.968	181.201	71.5	175.5	174.327	0	d__Bacteria; p__Acidobacteria; c__Subgroup 9; o__uncultured bacterium; f__uncultured bacterium; g__uncultured bacterium; s__uncultured bacterium
OTU19928	1338.97	974.158	793.169	0	0	16	0	0	0	0	0	0.5	76	75.4921	0	d__Bacteria; p__Patescibacteria; c__ABY1; o__Candidatus Magasanikbacteria; f__uncultured bacterium; g__uncultured bacterium; s__uncultured bacterium
OTU19826	1079.54	785.411	639.489	0	0.25	11.6667	0	0	0	0	0	735.5	0	0	0	d__Bacteria; p__Patescibacteria; c__Parcubacteria; o__uncultured bacterium; f__uncultured bacterium; g__uncultured bacterium; s__uncultured bacterium
OTU29387	605.342	440.411	358.587	0	0	741.333	458.926	458.352	455.537	11.3314	11.3459	26	0	0	0	d__Bacteria; p__Actinobacteria; c__Acidimicrobiia; o__Actinomarinales; f__uncultured; g__uncultured bacterium; s__uncultured bacterium
OTU23464	0	0	0	0	1504.75	0	0	0	0	0	0	0	0	0	0	d__Bacteria; p__Proteobacteria; c__Alphaproteobacteria; o__Acetobacterales; f__Acetobacteraceae; g__Roseomonas; s__uncultured Roseomonas sp.
#OTU ID	ROV4-1	ROV4-2	ROV4-3	ROV4-4	ROV4-5	ROV4-6	ROV4-7	ROV4-8	ROV4-9	ROV4-10	ROV4-11	ROV4-12	ROV4-13	ROV4-14	ROV4-15	ROV4-16	ROV4-17	taxonomy
OTU228	10679.8	11021.7	11197.3	20357	20357	20295.2	20211.6	20131.3	33880.7	33806.8	33759.8	33722.7	30067.2	29983.2	29831.4	29580.7	29198.1	d__Bacteria; p__Proteobacteria; c__Gammaproteobacteria; o__Pseudomonadales; f__Moraxellaceae; g__Acinetobacter; s__uncultured bacterium
OTU1824	926.759	956.428	971.664	2274.46	2274.46	2267.56	2258.21	2249.24	3124.96	3118.15	3113.81	3110.4	2329.33	2322.82	2311.06	2291.64	2262	d__Bacteria; p__Proteobacteria; c__Gammaproteobacteria; o__Betaproteobacteriales; f__Burkholderiaceae; g__Pelomonas; s__uncultured bacterium
OTU244	82.9791	85.6356	86.9998	858.386	858.388	855.783	852.255	848.869	1162.61	1160.07	1158.46	1157.19	591.211	589.558	586.574	581.643	574.12	d__Bacteria; p__Proteobacteria; c__Gammaproteobacteria; o__Betaproteobacteriales; f__Burkholderiaceae; g__Aquabacterium; s__uncultured bacterium
OTU19672	523.309	540.062	548.665	2221.06	2221.06	2214.32	2205.19	2196.43	896.135	894.181	892.936	891.957	813.819	811.544	807.436	800.649	790.294	d__Bacteria; p__Chloroflexi; c__Anaerolineae; o__Anaerolineales; f__Anaerolineaceae; g__uncultured; s__uncultured bacterium
OTU18586	0.317927	0.328106	0.333332	0	0	0	0	0	807.422	805.661	804.54	803.658	262.724	261.989	260.663	258.472	255.129	d__Bacteria; p__Actinobacteria; c__Coriobacteriia; o__CG2-30-50-142; f__uncultured bacterium; g__uncultured bacterium; s__uncultured bacterium
OTU230	672.735	694.272	705.332	793.974	793.976	791.566	788.303	785.17	782.742	781.035	779.948	779.093	998.613	995.822	990.781	982.453	969.746	d__Bacteria; p__Proteobacteria; c__Gammaproteobacteria; o__Betaproteobacteriales; f__Burkholderiaceae; g__Ralstonia; s__uncultured Ralstonia sp.
OTU22938	367.206	378.962	384.999	362.445	362.446	361.345	359.856	358.426	689.026	687.524	686.567	685.814	1155.13	1151.9	1146.07	1136.44	1121.74	d__Bacteria; p__Proteobacteria; c__Alphaproteobacteria; o__Rhizobiales; f__Hyphomicrobiaceae; g__uncultured; s__uncultured bacterium
OTU2193	145.293	149.944	152.333	364.447	364.448	363.342	361.844	360.406	368.192	367.389	366.878	366.476	662.235	660.384	657.041	651.518	643.092	d__Bacteria; p__Proteobacteria; c__Gammaproteobacteria; o__Pseudomonadales; f__Moraxellaceae; g__Acinetobacter; s__Acinetobacter johnsonii
OTU896	2972.62	3067.79	3116.66	2941.61	2941.62	2932.69	2920.6	2908.99	209.109	208.653	208.363	208.134	206.167	205.591	204.551	202.831	200.208	d__Bacteria; p__Rokubacteria; c__NC10; o__Methylomirabilales; f__Methylomirabilaceae; g__wb1-A12; s__uncultured bacterium
OTU20874	895.602	924.274	938.998	1550.9	1550.91	1546.2	1539.82	1533.71	136.405	136.107	135.918	135.769	37.485	37.3802	37.191	36.8784	36.4014	d__Bacteria; p__Actinobacteria; c__Acidimicrobiia; o__Actinomarinales; f__uncultured; g__uncultured bacterium; s__uncultured bacterium
OTU28604	911.816	941.007	955.998	706.867	706.869	704.723	701.818	699.029	97.3842	97.1718	97.0366	96.9302	0.328816	0.327897	0.326237	0.323495	0.319311	d__Bacteria; p__Actinobacteria; c__Acidimicrobiia; o__Actinomarinales; f__uncultured; g__uncultured bacterium; s__uncultured bacterium
OTU19927	564.957	583.044	592.332	1219.16	1219.17	1215.46	1210.45	1205.64	73.3716	73.2117	73.1098	73.0296	81.5463	81.3183	80.9067	80.2266	79.189	d__Bacteria; p__Chloroflexi; c__Dehalococcoidia; o__S085; f__marine sediment metagenome; g__marine sediment metagenome; s__marine sediment metagenome
OTU248	781.148	806.156	818.998	638.784	638.785	636.846	634.221	631.701	71.7041	71.5478	71.4482	71.3698	32.8816	32.7897	32.6237	32.3495	31.9311	d__Bacteria; p__Proteobacteria; c__Deltaproteobacteria; o__Syntrophobacterales; f__Syntrophobacteraceae; g__uncultured; s__uncultured bacterium
OTU4891	657.474	678.523	689.332	174.214	174.214	173.685	172.969	172.282	52.6942	52.5793	52.5061	52.4485	0	0	0	0	0	d__Bacteria; p__Proteobacteria; c__Gammaproteobacteria; o__AT-s2-59; f__uncultured bacterium; g__uncultured bacterium; s__uncultured bacterium
OTU18823	407.583	420.632	427.332	825.346	825.348	822.843	819.451	816.194	20.6775	20.6324	20.6037	20.5811	0	0	0	0	0	d__Bacteria; p__Actinobacteria; c__Acidimicrobiia; o__Actinomarinales; f__uncultured; g__uncultured bacterium; s__uncultured bacterium
OTU19877	85.2046	87.9324	89.3331	912.119	912.121	909.353	905.604	902.005	5.00261	4.9917	4.98476	4.97929	0	0	0	0	0	d__Bacteria; p__Patescibacteria; c__ABY1; o__Candidatus Kuenenbacteria; f__uncultured bacterium; g__uncultured bacterium; s__uncultured bacterium
OTU24210	803.085	828.795	841.998	214.597	214.597	213.946	213.064	212.217	0.333507	0.33278	0.332317	0.331953	0	0	0	0	0	d__Bacteria; p__Proteobacteria; c__Alphaproteobacteria; o__Rhodovibrionales; f__Kiloniellaceae; g__uncultured; s__uncultured bacterium
#OTU ID	ROV5-1	ROV5-2	ROV5-3	ROV5-4	ROV5-5	ROV5-6	ROV5-7	ROV5-8	ROV5-9	ROV5-10	ROV5-11	ROV5-12	ROV5-13	ROV5-14	ROV5-15	ROV5-16	ROV5-17	taxonomy
OTU228	25731.8	25589	25497.5	26010.7	26022	26085.6	20694.6	20827.6	20688.3	40366.5	40268.2	40227.4	40227.7	31799.3	31831.8	31867.9	31901.5	d__Bacteria; p__Proteobacteria; c__Gammaproteobacteria; o__Pseudomonadales; f__Moraxellaceae; g__Acinetobacter; s__uncultured bacterium
OTU896	2942.44	2926.12	2915.65	2030.14	2031.02	2035.98	3284.88	3305.99	3283.88	64.0913	63.9351	63.8705	63.8709	25.2943	25.3202	25.3489	25.3756	d__Bacteria; p__Rokubacteria; c__NC10; o__Methylomirabilales; f__Methylomirabilaceae; g__wb1-A12; s__uncultured bacterium
OTU1824	2552.9	2538.73	2529.65	3154.56	3155.92	3163.64	1789.49	1800.99	1788.95	3396.51	3388.23	3384.8	3384.82	3733.91	3737.73	3741.96	3745.91	d__Bacteria; p__Proteobacteria; c__Gammaproteobacteria; o__Betaproteobacteriales; f__Burkholderiaceae; g__Pelomonas; s__uncultured bacterium
OTU4836	165.17	164.253	163.666	124.159	124.212	124.516	1353.96	1362.66	1353.55	0	0	0	0	0	0	0	0	d__Bacteria; p__Proteobacteria; c__Gammaproteobacteria; o__Alteromonadales; f__Pseudoalteromonadaceae; g__Pseudoalteromonas; s__uncultured Pseudoalteromonas sp.
OTU19672	533.858	530.896	528.997	735.631	735.949	737.748	1115.16	1122.33	1114.82	2377.72	2371.93	2369.53	2369.54	166.077	166.247	166.435	166.611	d__Bacteria; p__Chloroflexi; c__Anaerolineae; o__Anaerolineales; f__Anaerolineaceae; g__uncultured; s__uncultured bacterium
OTU19927	430.248	427.861	426.331	406.761	406.936	407.931	876.034	881.663	875.768	114.496	114.217	114.102	114.103	14.6441	14.6591	14.6757	14.6911	d__Bacteria; p__Chloroflexi; c__Dehalococcoidia; o__S085; f__marine sediment metagenome; g__marine sediment metagenome; s__marine sediment metagenome
OTU20874	305.11	303.417	302.332	360.492	360.648	361.53	726.33	730.997	726.109	1.00143	0.998987	0.997976	0.997983	212.339	212.556	212.797	213.022	d__Bacteria; p__Actinobacteria; c__Acidimicrobiia; o__Actinomarinales; f__uncultured; g__uncultured bacterium; s__uncultured bacterium
OTU20124	240.185	238.853	237.999	508.617	508.837	510.081	682.28	686.664	682.073	73.438	73.259	73.1849	73.1854	52.2527	52.3062	52.3655	52.4207	d__Bacteria; p__Chloroflexi; c__Dehalococcoidia; o__S085; f__uncultured bacterium; g__uncultured bacterium; s__uncultured bacterium
OTU18597	30.9483	30.7766	30.6665	185.073	185.153	185.605	680.624	684.997	680.417	13.6862	13.6528	13.639	13.6391	147.772	147.923	148.091	148.247	d__Bacteria; p__Actinobacteria; c__Coriobacteriia; o__FS118-23B-02; f__marine sediment metagenome; g__marine sediment metagenome; s__marine sediment metagenome
OTU230	1517.47	1509.06	1503.66	1029.22	1029.66	1032.18	610.74	614.664	610.554	1234.09	1231.08	1229.84	1229.85	1090.32	1091.43	1092.67	1093.82	d__Bacteria; p__Proteobacteria; c__Gammaproteobacteria; o__Betaproteobacteriales; f__Burkholderiaceae; g__Ralstonia; s__uncultured Ralstonia sp.
OTU2193	393.581	391.398	389.998	343.183	343.332	344.171	289.472	291.332	289.384	681.304	679.644	678.957	678.961	620.043	620.678	621.381	622.036	d__Bacteria; p__Proteobacteria; c__Gammaproteobacteria; o__Pseudomonadales; f__Moraxellaceae; g__Acinetobacter; s__Acinetobacter johnsonii
OTU244	588.69	585.424	583.331	1022.89	1023.34	1025.84	278.542	280.332	278.458	1066.52	1063.92	1062.84	1062.85	737.196	737.95	738.787	739.566	d__Bacteria; p__Proteobacteria; c__Gammaproteobacteria; o__Betaproteobacteriales; f__Burkholderiaceae; g__Aquabacterium; s__uncultured bacterium
OTU8520	3.02755	3.01075	2.99999	114.173	114.222	114.501	148.379	149.333	148.334	425.94	424.902	424.473	424.475	800.432	801.251	802.159	803.005	d__Bacteria; p__Actinobacteria; c__WCHB1-81; o__uncultured actinobacterium; f__uncultured actinobacterium; g__uncultured actinobacterium; s__uncultured actinobacterium
OTU22809	0	0	0	0	0	0	77.8329	78.333	77.8093	1042.82	1040.28	1039.23	1039.23	0.33282	0.33316	0.333538	0.33389	d__Bacteria; p__Actinobacteria; c__Actinobacteria; o__Micrococcales; f__Micrococcaceae; g__Micrococcus; s__Micrococcus yunnanensis
OTU18586	16.8197	16.7264	16.6666	0	0	0	34.7764	34.9999	34.7658	379.875	378.949	378.566	378.568	791.113	791.922	792.82	793.656	d__Bacteria; p__Actinobacteria; c__Coriobacteriia; o__CG2-30-50-142; f__uncultured bacterium; g__uncultured bacterium; s__uncultured bacterium
OTU21384	0	0	0	0	0	0	0	0	0	810.822	808.846	808.028	808.033	183.384	183.571	183.779	183.973	d__Bacteria; p__Chloroflexi; c__Anaerolineae; o__Anaerolineales; f__Anaerolineaceae; g__uncultured; s__uncultured bacterium

## Sheet: Annotation Information of KEGG
Annotation Information of KEGG
gene_name	ROV1-1-2	ROV1-3	ROV1-4	ROV1-5	ROV1-6	ROV1-7	ROV1-8	ROV1-9	ROV1-10	ROV1-11	ROV1-12	ROV1-13	ROV1-14	ROV1-15	ROV1-16	ROV2-1	ROV2-2	ROV2-3	ROV2-4	ROV2-5	ROV2-6	ROV2-7	ROV2-8	ROV2-9	ROV2-10	ROV2-11	ROV2-12	ROV2-13	ROV3-1	ROV3-2	ROV3-3	ROV3-4	ROV3-5	ROV3-6	ROV3-7	ROV3-8	ROV3-9	ROV3-10	ROV3-11	ROV3-12	ROV3-13	ROV3-14	ROV3-15	ROV4-1	ROV4-2	ROV4-3	ROV4-4	ROV4-5	ROV4-6
UQCRFS1, RIP1, petA	1437	1474.46	3516.67	3521.88	2109.51	2103.16	2098.8	2100.91	5053.66	5085.22	5089.34	5091.41	3509.63	3508.27	3505.51	1047.24	1043.82	1037.79	3259.24	3231.4	3203.13	2975.42	2955.47	2942.45	5023.67	5284.88	5296.56	5522.5	4482.78	3261.4	2655.47	5067.56	6334.99	2880.48	3929.16	3924.24	3900.14	4328.6	4334.16	3255.06	2860.67	2841.54	5423.34	1664.44	1717.73	1745.08	3834.6	3834.61	3822.97
todF	3503.45	3594.79	9295.47	9309.28	3234.96	3225.22	3218.53	3221.77	12433.4	12511	12521.1	12526.2	10727.1	10722.9	10714.4	2926.74	2917.2	2900.32	11326.6	11229.9	11131.6	11786.7	11707.6	11656.1	14484	15237	15270.7	13449.1	15046.2	10946.8	8912.95	14477.8	15457.8	6971.47	9243.11	9231.56	9174.87	9621.84	9634.19	13740	5253.22	5218.11	14888.1	3320.59	3426.89	3481.48	6356.26	6356.28	6336.99
thrH	7662.03	7861.8	18850.2	18878.2	8048.75	8024.52	8007.87	8015.93	24759.8	24914.4	24934.5	24944.6	21754.3	21745.8	21728.6	5828.14	5809.14	5775.53	22555.2	22362.5	22166.7	23471.4	23313.9	23211.2	28842.5	30342.1	30409.1	26781.7	29962.2	21798.7	17748.7	28830.2	30781.7	13882.6	18406.2	18383.2	18270.3	19160.4	19185	27361.1	10461	10391	29647.3	6612.43	6824.11	6932.82	12657.5	12657.5	12619.1
thrB2	5283.18	5420.92	12982	13001.3	6147.89	6129.38	6116.67	6122.82	17487.4	17596.6	17610.8	17618	14433.2	14427.6	14416.2	3972.76	3959.81	3936.9	14573.9	14449.4	14322.9	14757.9	14658.9	14594.3	19503.2	20517.2	20562.5	18951.5	18814.2	13688.1	11145	19545.3	21792.7	9453.06	13133.3	13116.9	13036.4	13943.4	13961.3	16995.1	7358.89	7309.7	20311.4	4985.03	5144.62	5226.56	10190.9	10190.9	10160
serC, PSAT1	5368.02	5507.97	15588.5	15611.7	6485.54	6466.01	6452.6	6459.09	17526.5	17635.9	17650.2	17657.4	14632.2	14626.5	14615	3972.76	3959.81	3936.9	14573.9	14449.4	14322.9	14757.9	14658.9	14594.3	19503.2	20517.2	20562.5	18951.5	19686.8	14322.9	11661.9	19556.5	21792.8	9921.19	13237.6	13221	13139.9	14259.6	14277.9	17105.1	8179.18	8124.5	20394.5	5089.95	5252.89	5336.56	10294.4	10294.4	10263.2
serB, PSPH	4669.49	4791.23	15045.3	15067.6	4533.27	4519.63	4510.25	4514.79	17350.1	17458.5	17472.6	17479.7	14549.3	14543.6	14532.1	3973.57	3960.62	3937.7	14581.9	14457.3	14330.8	14760.7	14661.7	14597.1	19506.1	20520.3	20565.7	18964.9	18262.1	13286.4	10817.9	19506.3	21792.5	9210.73	12904.7	12888.6	12809.4	12861.3	12877.8	16610.1	7130.39	7082.73	20020.8	4617.82	4765.66	4841.56	9828.42	9828.44	9798.61
serA, PHGDH	9113.55	9351.16	24640	24676.6	10141.2	10110.7	10089.7	10099.9	29983.6	30170.8	30195.2	30207.5	24646	24636.4	24617	6907.19	6884.68	6844.85	24470.6	24261.6	24049.3	24492.9	24328.6	24221.4	33918.1	35681.6	35760.4	33556.2	32387.6	23563.3	19185.5	34274.3	43282	16478.1	22380.2	22352.2	22215	22263	22291.6	27565.9	14430.4	14333.9	34726.2	8686.18	8964.28	9107.04	18370.6	18370.6	18314.8
puuE	3883.67	3984.92	10021.8	10036.7	4373.2	4360.03	4350.99	4355.36	13419.8	13503.6	13514.5	13520.1	11533.7	11529.2	11520.1	3063.97	3053.98	3036.31	11766.4	11665.8	11563.7	12149.6	12068.1	12014.9	15011	15791.5	15826.4	14140.2	15598.4	11348.4	9240.01	14720.8	15458.1	7555.4	10135.1	10122.5	10060.3	11041.2	11055.4	14127.6	5523.39	5486.47	15689.9	3975.29	4102.55	4167.9	7058.01	7058.04	7036.62
paaK	8082.72	8293.48	18609.5	18637.1	11588.8	11553.9	11529.9	11541.5	19919.9	20044.3	20060.5	20068.7	17633.5	17626.6	17612.7	4603.56	4588.55	4562.01	16502.6	16361.6	16218.4	16615.7	16504.3	16431.6	21835.4	22970.7	23021.4	21778.3	20379.3	14826.8	12072.1	22928	25928.5	10048.7	14779.6	14761.2	14670.5	15002.4	15021.7	18770.6	8543.74	8486.62	23211	5467.47	5642.51	5732.37	11251.4	11251.4	11217.3
paaF, echA	10696.7	10975.6	33938.2	33988.6	11741.8	11706.4	11682.2	11693.9	34591.5	34807.6	34835.7	34849.9	32882.7	32869.9	32843.9	9570.07	9538.89	9483.69	28899.8	28652.9	28402.1	30072.2	29870.5	29738.9	41531.3	43690.7	43787.2	42148.1	39498.1	28736.4	23397.5	42481.5	60797.1	18998.6	27331.8	27297.6	27130	31447.5	31487.8	35217.7	20765	20626.2	44458.9	9322.57	9621.03	9774.26	18679.2	18679.3	18622.6
mbtN, fadE14	19591.5	20102.3	53301.1	53380.2	21296.1	21232	21188	21209.3	64103.8	64504.1	64556.3	64582.6	53633	53612.1	53569.9	15651.5	15600.5	15510.3	53219	52764.4	52302.6	53710.4	53350.2	53115.2	74521.8	78396.4	78569.6	74346.2	68413.3	49773.4	40526	75006.7	91592.8	34603.7	48477.8	48417.2	48119.9	49840.4	49904.4	60901.9	31090	30882.2	76514.3	16482.7	17010.4	17281.3	37663.7	37663.7	37549.4
ligK, galC	771.03	791.13	2176.14	2179.37	808.22	805.8	804.12	804.93	0	0	0	0	2053.23	2052.44	2050.82	666.73	664.55	660.71	2677.9	2655.02	2631.79	2290.65	2275.29	2265.27	3303.93	3475.71	3483.4	3877.22	2100.17	1527.96	1244.08	3603.06	3194.49	1537.6	2765.1	2761.64	2744.68	2170.94	2173.73	2007.56	928.67	922.46	3620.5	1214.25	1253.13	1273.08	2613.77	2613.77	2605.84
ligJ	668.57	686	1740.19	1742.77	563.53	561.84	560.67	561.24	0	0	0	0	1708.25	1707.59	1706.24	529.5	527.77	524.72	2238.16	2219.04	2199.62	1927.79	1914.87	1906.43	2776.88	2921.26	2927.72	3186.09	2100.17	1527.96	1244.08	3399	3194.38	1196	2101.71	2099.08	2086.19	1833.68	1836.03	2005	887	881.07	3109.3	926.76	956.43	971.66	2274.46	2274.46	2267.56
ligI	668.57	686	1740.19	1742.77	563.53	561.84	560.67	561.24	0	0	0	0	1708.25	1707.59	1706.24	529.5	527.77	524.72	2238.16	2219.04	2199.62	1927.79	1914.87	1906.43	2776.88	2921.26	2927.72	3186.09	2100.17	1527.96	1244.08	3399	2442	1196	2101.71	2099.08	2086.19	1833.68	1836.03	2005	887	881.07	3109.3	926.76	956.43	971.66	2274.46	2274.46	2267.56
ligC	668.57	686	1740.19	1742.77	563.53	561.84	560.67	561.24	0	0	0	0	1708.25	1707.59	1706.24	529.5	527.77	524.72	2238.16	2219.04	2199.62	1927.79	1914.87	1906.43	2776.88	2921.26	2927.72	3186.09	2100.17	1527.96	1244.08	3399	2442	1196	2101.71	2099.08	2086.19	1833.68	1836.03	2005	887	881.07	3109.3	926.76	956.43	971.66	2274.46	2274.46	2267.56
ligB	891.427	914.667	2320.25	2323.69	751.373	749.12	747.56	748.32	4108.19	4133.84	4137.19	4138.87	2277.67	2276.79	2274.99	699.919	697.632	693.602	2924.46	2899.48	2874.1	2549.03	2531.94	2520.78	3680.04	3871.37	3879.93	4147.89	2800.23	2037.28	1658.77	4532	4008.38	1594.67	2802.28	2798.77	2781.59	2444.91	2448.04	2673.33	1182.67	1174.76	4145.73	1235.68	1275.24	1295.55	3032.61	3032.61	3023.41
ligA	891.427	914.667	2320.25	2323.69	751.373	749.12	747.56	748.32	4108.19	4133.84	4137.19	4138.87	2277.67	2276.79	2274.99	699.919	697.632	693.602	2924.46	2899.48	2874.1	2549.03	2531.94	2520.78	3680.04	3871.37	3879.93	4147.89	2800.23	2037.28	1658.77	4532	4008.38	1594.67	2802.28	2798.77	2781.59	2444.91	2448.04	2673.33	1182.67	1174.76	4145.73	1235.68	1275.24	1295.55	3032.61	3032.61	3023.41
gabT	694.734	712.851	4610.36	4617.21	1746.2	1740.94	1737.33	1739.07	0.66	0.66	0.66	0.66	506.548	506.337	505.952	24.3222	24.2444	24.1	239.022	236.978	234.911	85.4333	84.8667	84.4889	89.8778	94.5556	94.7667	400.922	0	0	0	0	0	0	0	0	0	0	0	0	0	0	0	0	0	0	0	0	0
gabD	31942.7	32775.5	105257	105413	33863.4	33761.5	33691.4	33725.3	115911	116635	116729	116777	96154.7	96117.2	96041.4	26334.6	26248.8	26096.9	99611.2	98760.2	97895.9	100965	100288	99846.2	129016	135724	136023	125109	127989	93117.3	75817.1	127580	139738	63945.5	86794.5	86686	86153.6	89344.5	89459.3	114363	49003.6	48676.1	133444	32646.7	33691.8	34228.5	63397.6	63397.8	63205.3
frmB, ESD, fghA	5711.42	5860.32	15165.3	15187.8	5368.75	5352.6	5341.49	5346.87	21536.3	21670.8	21688.3	21697.2	16836.1	16829.5	16816.2	4766.1	4750.57	4723.08	18403.4	18246.2	18086.5	18616.8	18491.9	18410.5	23990	25237.3	25293.1	22989.5	23036.8	16760.2	13646.3	23923.6	24987.9	11517.1	15857.7	15837.9	15740.6	15592.3	15612.3	20978.5	8258.17	8202.98	24514.4	5796.56	5982.13	6077.41	12084.8	12084.8	12048.1
frmA, ADH5, adhC	12586.7	12914.8	32791.1	32839.8	13121	13081.5	13054.4	13067.5	41499.2	41758.3	41792.1	41809.1	36655.1	36640.8	36611.9	10464.1	10430	10369.6	35840.7	35534.5	35223.5	37135.3	36886.2	36723.7	49105	51658.1	51772.2	47615.6	47029.5	34215.9	27858.9	48904.9	61362	22754.7	31624.6	31585	31391.1	33393.7	33436.6	42722.6	19982	19848.4	50658.9	10737.5	11081.2	11257.7	22203.7	22203.8	22136.4
folD	10858.3	11141.4	30722.5	30768.1	13057.8	13018.5	12991.5	13004.5	35483.5	35705.1	35734	35748.5	31010.4	30998.3	30973.9	8045.26	8019.03	7972.64	29524.1	29271.9	29015.7	29918.2	29717.6	29586.7	39501.9	41555.7	41647.5	38342.1	41701	30339.2	24702.4	39614.3	44121	20612.8	26823.9	26790.3	26625.8	28849.7	28886.7	34686	17783	17664.1	41304.5	11770.8	12147.7	12341.2	21203.4	21203.4	21139.1
fhs	632.858	649.36	1112.48	1114.13	1634.66	1629.72	1626.36	1627.98	442.483	445.239	445.601	445.786	2252.37	2251.49	2249.72	245.99	245.19	243.77	195.18	193.52	191.82	326.5	324.31	322.88	656.15	690.27	691.79	742.86	2572.46	1871.57	1523.85	783.286	3044.52	923.804	711.396	710.5	706.14	2385.06	2388.12	1114	1936.57	1923.62	1248.04	1380.12	1424.31	1447	784.149	784.164	781.786
fdsD	864.37	886.901	1547.97	1550.26	1939.54	1933.68	1929.69	1931.62	1220.72	1228.34	1229.33	1229.84	1786.16	1785.47	1784.07	379.29	378.06	375.87	569.39	564.53	559.59	680.5	675.94	672.96	1715.25	1804.44	1808.42	1625.23	2062.14	1500.29	1221.55	1492.36	3140.68	1117.08	1288.43	1286.81	1278.91	2923.58	2927.34	1522.5	1340.21	1331.25	2010.43	712.483	735.286	747	1479.72	1479.73	1475.24
fdoG, fdhF, fdwA	4654.74	4776.11	7375.67	7386.59	8807.91	8781.37	8763.18	8771.97	7790.27	7838.9	7845.26	7848.45	7876.89	7873.81	7867.64	1894.5	1888.32	1877.4	5089.96	5046.5	5002.32	4911.91	4878.98	4857.48	8197.3	8623.52	8642.57	9041.69	9831.26	7152.64	5823.76	8838.79	13132	5038.27	6348.04	6340.09	6301.15	8184.42	8194.93	6049.94	6803.4	6757.9	9452.77	4266.46	4403.07	4473.19	6204.62	6204.64	6185.82
FDH	357.12	366.429	373.397	373.95	1148.85	1145.38	1143.01	1144.16	176.001	177.094	177.236	177.313	593.576	593.344	592.881	21.89	21.82	21.69	215.12	213.28	211.42	76.89	76.38	76.04	80.89	85.1	85.29	360.83	709.869	516.459	420.506	50.1429	0.321429	311.567	293.953	293.58	291.78	1391.32	1393.11	495	293.786	291.819	373.654	472.127	487.234	495	465.994	466.007	464.593
fadN	2460.02	2524.15	5939.56	5948.36	2989.85	2980.87	2974.67	2977.67	9554.48	9614.16	9621.95	9625.86	5524.4	5522.26	5517.91	1853.86	1847.82	1837.13	6431.83	6376.87	6321.09	5650.54	5612.66	5587.94	9409.86	9899.12	9921.01	10487	6580.1	4787.29	3897.86	9322.63	9959.73	4688.17	6993.41	6984.67	6941.76	5780.68	5788.11	5230.96	3769.79	3744.59	9442.79	2576.86	2659.37	2701.71	6923.55	6923.55	6902.53
fadJ	12197.4	12515.3	34557.1	34608.4	13428.7	13388.2	13360.5	13373.9	39538.6	39785.5	39817.7	39833.9	35668.2	35654.3	35626.2	9693.37	9661.8	9605.87	35064.6	34765.1	34460.8	36475.4	36230.7	36071.1	47433.7	49900	50010.2	44681.9	48774.2	35485.2	28892.4	46510.6	54389.5	23112.6	30264.4	30226.6	30041	34442.7	34486.9	43713.5	18813.1	18687.3	48719.3	11010.5	11362.9	11543.9	22153.4	22153.5	22086.3
fadE	4552.24	4670.92	11762	11779.5	4936.73	4921.87	4911.66	4916.6	16501	16604	16617.4	16624.2	13242	13236.8	13226.4	3571.58	3559.93	3539.34	13789.4	13671.6	13551.9	14000.5	13906.6	13845.3	17707	18627.6	18668.8	16965.5	18413.4	13396.5	10907.5	18119.8	17900.1	9150.29	12275.8	12260.4	12185.1	12882	12898.5	16132.6	7165.39	7117.49	18799.2	4902.05	5058.98	5139.56	9332.47	9332.5	9304.18
fadB	13953.1	14316.9	37020.9	37075.9	12883.8	12845	12818.4	12831.3	49518.2	49827.4	49867.6	49888	42722.6	42705.9	42672.2	11656.3	11618.3	11551.1	45110.3	44724.9	44333.5	46942.8	46627.9	46422.5	57685.1	60684.3	60818.3	53563.4	59924.4	43597.4	35497.5	57660.3	61563.3	27765.2	36812.4	36766.4	36540.6	38320.7	38369.9	54722.2	20921.9	20782.1	59294.5	13224.9	13648.2	13865.6	25315	25315.1	25238.2
fadA, fadI	5110.72	5243.97	12944.7	12963.9	5396.44	5380.21	5369.04	5374.44	18791.7	18909	18924.3	18932	14054.6	14049.1	14038	4022.7	4009.59	3986.39	15612.2	15478.8	15343.4	15403.5	15300.2	15232.8	20229	21280.8	21327.8	20053.2	18395.7	13383.6	10897.1	20071.4	20314.8	9699.01	13778.1	13760.9	13676.4	13042.6	13059.4	16771.4	6720.52	6675.6	20651.9	5143.82	5308.51	5393.05	10842.8	10842.8	10809.9
DCAA	6013.5	6170.28	16000.5	16024.2	5701.49	5684.33	5672.53	5678.24	21900	22036.7	22054.5	22063.5	18099.8	18092.7	18078.5	5047.07	5030.62	5001.51	19299.4	19134.5	18967	19953.2	19819.3	19732	25224.5	26536	26594.6	23522.9	25105.3	18265.1	14871.6	24535.8	26828.6	12252.6	16316.9	16296.5	16196.4	16424.4	16445.5	22780.3	8826.61	8767.62	25529.9	5789.79	5975.14	6070.32	11571.3	11571.4	11536.2
DAK, TKFC	194.92	200	656.11	657.08	230.51	229.81	229.34	229.57	227.37	228.79	228.98	229.07	746.88	746.59	746	245.99	245.19	243.77	195.18	193.52	191.82	326.5	324.31	322.88	656.15	690.27	691.79	742.86	566.38	412.06	335.51	722	3044.13	168.33	328.09	327.68	325.67	684.55	685.43	509	737	732.07	791.35	0	0	0	0	0	0
CYTB, petB	1437	1474.46	3516.67	3521.88	2109.51	2103.16	2098.8	2100.91	5053.66	5085.22	5089.34	5091.41	3509.63	3508.27	3505.51	1046.02	1042.61	1036.58	3247.29	3219.55	3191.38	2971.15	2951.23	2938.23	5019.18	5280.15	5291.82	5502.45	4482.78	3261.4	2655.47	5067.56	6334.99	2880.48	3929.16	3924.24	3900.14	4328.6	4334.16	3255.06	2860.67	2841.54	5423.34	1664.44	1717.73	1745.08	3834.6	3834.61	3822.97
cysE	10364.4	10634.6	28390	28432.1	11485.3	11450.7	11427	11438.5	36564.6	36793	36822.7	36837.7	29236	29224.6	29201.5	7865.02	7839.37	7794.03	29666.1	29412.7	29155.2	29718	29518.7	29388.6	39519.1	41573.8	41665.7	38420.4	37712.7	27437.6	22339.9	40708.8	41756.2	19129.7	27018.8	26985	26819.3	28068.4	28104.5	34190.1	14387.8	14291.6	41540.9	10557.3	10895.3	11068.8	22300.9	22300.9	22233.2
CYC1, CYT1, petC	1159.24	1189.46	3226.25	3231.03	1215.96	1212.31	1209.79	1211.01	4916.77	4947.48	4951.49	4953.5	3047.96	3046.78	3044.38	1046.02	1042.61	1036.58	3247.29	3219.55	3191.38	2971.15	2951.23	2938.23	5019.18	5280.15	5291.82	5502.45	3930.66	2859.71	2328.41	5028.56	6334.74	2638.15	3700.53	3695.9	3673.2	3246.46	3250.63	2870.06	2632.17	2614.57	5132.72	1297.23	1338.77	1360.08	3472.16	3472.16	3461.62
CYC	4017.31	4122.03	9064.83	9078.26	7077.2	7055.85	7041.26	7048.33	10643.6	10710	10718.7	10723.1	9918.96	9915.12	9907.31	2531.84	2523.59	2508.99	6937.72	6878.48	6818.27	6629.93	6585.48	6556.47	10851.2	11415.4	11440.6	12166.7	11183.2	8136.24	6624.64	11981.2	18306.4	6063.95	8813.57	8802.52	8748.48	13109.7	13126.5	8941.21	7224.52	7176.19	13227.5	4408.42	4549.54	4622	8373.68	8373.73	8348.32
crt	543.13	557.29	3349.53	3354.5	1116.28	1112.91	1110.61	1111.72	227.7	229.12	229.31	229.4	1010.48	1010.08	1009.29	245.99	245.19	243.77	195.18	193.52	191.82	326.5	324.31	322.88	656.15	690.27	691.79	742.86	566.38	412.06	335.51	722	2291.75	168.33	328.09	327.68	325.67	684.55	685.43	509	737	732.07	791.35	0	0	0	0	0	0
coxC, ctaE	2124.43	2179.81	8078.16	8090.15	3164.6	3155.09	3148.54	3151.7	8757.12	8811.81	8818.94	8822.53	5443.33	5441.23	5436.95	1647.68	1642.3	1632.81	5439.57	5393.09	5345.91	4901.18	4868.31	4846.88	7827.58	8234.56	8252.77	8711.8	6748.09	4909.5	3997.37	7730.59	8464.82	4806.53	6678.42	6670.06	6629.09	6360.38	6368.55	4651.64	4395.08	4365.69	8518.39	2886.25	2978.67	3026.09	6053.61	6053.62	6035.24
coxB, ctaC	2680.82	2750.7	9327.16	9341	3903.26	3891.53	3883.45	3887.35	10800.5	10868	10876.8	10881.2	6751.86	6749.25	6743.94	1978.54	1972.08	1960.68	6788.22	6730.22	6671.33	6118.31	6077.28	6050.52	9595.37	10094.3	10116.6	10599	8456.31	6152.3	5009.27	9996.65	10510.9	5719.72	8127.29	8117.11	8067.26	8019.78	8030.07	6153.1	5156.44	5121.96	10674.1	3638	3754.48	3814.26	7697.54	7697.56	7674.2
coxA, ctaD	2076.18	2130.3	7813.09	7824.68	3224.54	3214.83	3208.17	3211.38	7170.09	7214.87	7220.71	7223.65	5417.11	5415.01	5410.75	1594.22	1589.02	1579.83	4564.49	4525.51	4485.91	4269.12	4240.49	4221.82	7084.34	7452.69	7469.16	7894.04	6200.29	4510.95	3672.88	7132.23	9858.94	3994.01	5694.77	5687.64	5652.72	6409.17	6417.4	4599.81	4257.17	4228.7	7859.05	2402.58	2479.5	2518.98	5068.93	5068.94	5053.56
COX15, ctaA	1442.48	1480.08	6040.23	6049.19	2191.86	2185.26	2180.73	2182.92	5053.66	5085.22	5089.34	5091.41	3576.75	3575.36	3572.55	1046.43	1043.01	1036.98	3251.27	3223.5	3195.3	2972.57	2952.64	2939.64	5020.68	5281.73	5293.4	5509.13	4697.23	3417.42	2782.51	5067.56	6334.99	3000.15	3940.84	3935.91	3911.74	4330.71	4336.27	3255.06	3087.17	3066.53	5423.34	1664.44	1717.73	1745.08	3834.6	3834.61	3822.97
COX11, ctaG	1437	1474.46	3516.67	3521.88	2109.51	2103.16	2098.8	2100.91	5053.66	5085.22	5089.34	5091.41	3509.63	3508.27	3505.51	1046.02	1042.61	1036.58	3247.29	3219.55	3191.38	2971.15	2951.23	2938.23	5019.18	5280.15	5291.82	5502.45	3767.94	2741.33	2232.02	5067.56	6334.99	2481.59	3890.22	3885.35	3861.49	4321.56	4327.12	3255.06	2105.67	2091.59	5423.34	1664.44	1717.73	1745.08	3834.6	3834.61	3822.97
ccoQ	1437	1474.46	3516.67	3521.88	2109.51	2103.16	2098.8	2100.91	5053.66	5085.22	5089.34	5091.41	3509.63	3508.27	3505.51	1046.02	1042.61	1036.58	3247.29	3219.55	3191.38	2971.15	2951.23	2938.23	5019.18	5280.15	5291.82	5502.45	3767.94	2741.33	2232.02	5067.56	5582.61	2481.59	3890.22	3885.35	3861.49	4321.56	4327.12	3255.06	2105.67	2091.59	5423.34	1664.44	1717.73	1745.08	3834.6	3834.61	3822.97
ccoP	1595.72	1637.32	3682.62	3688.08	2620.11	2612.22	2606.81	2609.42	5131.88	5163.93	5168.11	5170.22	3773.44	3771.98	3769.01	1046.02	1042.61	1036.58	3247.29	3219.55	3191.38	2971.15	2951.23	2938.23	5019.18	5280.15	5291.82	5502.45	4083.44	2970.87	2418.91	5089.85	6335.13	2620.06	4020.87	4015.83	3991.17	4939.93	4946.28	3475.06	2236.24	2221.29	5589.41	1874.27	1934.28	1965.08	4041.71	4041.72	4029.46
ccoO	1936.46	1986.94	4098.69	4104.77	3353	3342.9	3335.97	3339.32	5734.62	5770.43	5775.11	5777.46	4098.51	4096.92	4093.7	1150.86	1147.11	1140.47	3591.29	3560.61	3529.46	3249.42	3227.63	3213.42	5421.65	5703.54	5716.15	6044.37	3925.69	2856.1	2325.47	5232.79	6335.14	2808.77	4456.47	4450.89	4423.56	4885.41	4891.7	3366.99	2202.42	2187.69	5892.38	1986.44	2050.04	2082.68	4194.37	4194.38	4181.65
ccoN	1933.67	1984.08	4086.83	4092.89	3346.34	3336.26	3329.35	3332.69	5711.5	5747.17	5751.82	5754.17	4089.12	4087.54	4084.33	1146.31	1142.58	1135.97	3571.36	3540.85	3509.87	3236.7	3214.99	3200.83	5404.31	5685.31	5697.87	6012.2	3925.69	2856.1	2325.47	5227.24	6335.14	2799.47	4438.42	4432.86	4405.64	4876.23	4882.51	3366.92	2201.29	2186.57	5878.47	1978.62	2041.97	2074.48	4185.14	4185.15	4172.44
ccmH	1886.58	1935.76	4110.23	4116.31	3244.18	3234.39	3227.7	3230.95	4607.45	4636.21	4639.98	4641.86	4505.11	4503.35	4499.81	1132.89	1129.2	1122.67	2787.61	2763.81	2739.61	2857.9	2838.74	2826.23	5067.39	5330.87	5342.64	5193.35	5044.19	3669.85	2988.04	5635.64	9212.14	2619.89	3848.87	3844.05	3820.45	6060.17	6067.96	4256.5	3094.79	3074.09	6077.14	1849.08	1908.26	1938.66	3961.28	3961.31	3949.28
ccmG, dsbE	1334.54	1369.33	3080.72	3085.28	1864.82	1859.2	1855.35	1857.22	4204.08	4230.33	4233.76	4235.48	3164.65	3163.42	3160.93	886.9	884.01	878.9	2592.43	2570.29	2547.79	2531.4	2514.43	2503.35	4411.24	4640.6	4650.85	4450.49	3767.94	2741.33	2232.02	4863.5	6334.88	2139.99	3226.83	3222.79	3203	3984.3	3989.42	3252.5	2064	2050.2	4912.14	1376.95	1421.03	1443.66	3495.29	3495.3	3484.69
ccmF	1677.27	1721	3250.58	3255.39	2668.24	2660.2	2654.69	2657.36	4204.41	4230.66	4234.09	4235.81	3361.13	3359.82	3357.18	886.9	884.01	878.9	2592.43	2570.29	2547.79	2531.4	2514.43	2503.35	4411.24	4640.6	4650.85	4450.49	4482.78	3261.4	2655.47	4863.5	6334.88	2538.88	3265.77	3261.68	3241.65	3991.34	3996.46	3252.5	2819	2800.15	4912.14	1376.95	1421.03	1443.66	3495.29	3495.3	3484.69
ccmE	1677.27	1721	3250.58	3255.39	2668.24	2660.2	2654.69	2657.36	4204.41	4230.66	4234.09	4235.81	3361.13	3359.82	3357.18	886.9	884.01	878.9	2592.43	2570.29	2547.79	2531.4	2514.43	2503.35	4411.24	4640.6	4650.85	4450.49	4482.78	3261.4	2655.47	4863.5	6334.88	2538.88	3265.77	3261.68	3241.65	3991.34	3996.46	3252.5	2819	2800.15	4912.14	1376.95	1421.03	1443.66	3495.29	3495.3	3484.69
bccA, pccA	9274.31	9516.08	41977	42039.4	9098.65	9071.24	9052.42	9061.52	32778.9	32983.6	33010.2	33023.7	28745.2	28733.9	28711.3	7715.95	7690.8	7646.3	29861.1	29606	29346.8	31074.1	30865.6	30729.7	38185	40170.4	40259.1	35456.7	39667.4	28859.6	23497.8	38168.6	40752.2	18379.3	24368.2	24337.7	24188.3	25366.7	25399.2	36223.7	13849.4	13756.8	39250.4	8754.28	9034.53	9178.45	16757.4	16757.5	16706.6
aliB	732.57	751.67	1482.08	1484.27	1264.44	1260.62	1258.02	1259.28	455.07	457.91	458.29	458.47	1690.24	1689.58	1688.25	491.98	490.38	487.54	390.36	387.04	383.64	653	648.62	645.76	1312.3	1380.54	1383.58	1485.72	1132.76	824.12	671.02	1444	4583.5	336.66	656.18	655.36	651.34	1369.1	1370.86	1018	1474	1464.14	1582.7	0	0	0	0	0	0
ACSL, fadD	11321.1	11616.3	33593.7	33643.6	14828.6	14784	14753.3	14768.2	33423.1	33631.8	33659	33672.7	27853.9	27843.1	27821.2	7932.75	7906.89	7861.14	26454.7	26228.8	25999.2	26067	25892.2	25778.1	37261.9	39199.3	39285.9	38530.8	34457.6	25069.3	20411.7	38117.5	46907.9	17898.9	25358.6	25326.9	25171.4	26365	26398.9	29176.5	17179.1	17064.3	39035.4	10211.4	10538.4	10706.2	20957.3	20957.4	20893.8
accD	4941.76	5070.6	12812.1	12831.2	5344.47	5328.38	5317.33	5322.68	17487	17596.2	17610.5	17617.6	14937.5	14931.6	14919.9	3972.76	3959.81	3936.9	14573.9	14449.4	14322.9	14757.9	14658.9	14594.3	19503.2	20517.2	20562.5	18951.5	20667.5	15036.4	12242.8	19545.3	21792.7	10226.6	13196.3	13179.8	13098.9	13950.4	13968.4	16995.1	8954.39	8894.53	20311.4	5788.11	5973.42	6068.56	10405.5	10405.5	10373.9
accC	10642.5	10919.9	26422.5	26461.7	12604.6	12566.7	12540.6	12553.2	36015.7	36240.6	36269.9	36284.7	30535.2	30523.3	30499.2	8087.38	8061.02	8014.38	29535.7	29283.4	29027.1	29783.6	29583.8	29453.5	39467.3	41519.3	41611	38623.2	40708.9	29617.4	24114.7	39042.2	43351.4	20710.4	27207.8	27173.8	27006.9	28191	28227.2	33637.4	17620.1	17502.3	41056.8	11886.4	12267	12462.3	21173.2	21173.2	21109
accA	4941.76	5070.6	12812.1	12831.2	5344.47	5328.38	5317.33	5322.68	17487	17596.2	17610.5	17617.6	14937.5	14931.6	14919.9	3972.76	3959.81	3936.9	14573.9	14449.4	14322.9	14757.9	14658.9	14594.3	19503.2	20517.2	20562.5	18951.5	20667.5	15036.4	12242.8	19545.3	21792.7	10226.6	13196.3	13179.8	13098.9	13950.4	13968.4	16995.1	8954.39	8894.53	20311.4	5788.11	5973.42	6068.56	10405.5	10405.5	10373.9
ACADM, acd	11546	11847	31382	31428.6	11935	11899.1	11874.4	11886.4	37689.5	37924.9	37955.6	37971	34402.6	34389.2	34362.1	10310.8	10277.2	10217.8	31763.8	31492.5	31216.9	32703.2	32483.8	32340.7	45969.7	48359.8	48466.6	46605.5	42581.6	30979.8	25224.1	46050.2	65487.9	20979.8	29479.4	29442.6	29261.8	32108.9	32150.1	37515.5	22125.4	21977.4	47708.3	9426.68	9728.48	9883.42	20804.2	20804.2	20741.1
ACADL	5244.96	5381.71	13763.6	13784	4787.96	4773.56	4763.65	4768.45	19395	19516.1	19531.9	19539.8	15376.6	15370.6	15358.4	4302.5	4288.48	4263.67	16567.8	16426.2	16282.5	16951.1	16837.4	16763.2	21875.7	23013.1	23063.9	20533.5	21473.5	15622.9	12720.3	22215.4	22629.4	10451.2	14234	14216.2	14128.9	14255.3	14273.6	19548.4	7670.71	7619.44	22456.4	5164.07	5329.39	5414.28	11085.1	11085.1	11051.4
abmG	771.03	791.13	2176.14	2179.37	808.22	805.8	804.12	804.93	3930.72	3955.27	3958.47	3960.08	2053.23	2052.44	2050.82	666.73	664.55	660.71	2677.9	2655.02	2631.79	2290.65	2275.29	2265.27	3303.93	3475.71	3483.4	3877.22	2100.17	1527.96	1244.08	3603.06	2442.11	1537.6	2765.1	2761.64	2744.68	2170.94	2173.73	2007.56	928.67	922.46	3620.5	1214.25	1253.13	1273.08	2613.77	2613.77	2605.84
[truncated: 28 more columns]
