# Supplementary material for: Tracing the Century‐Long Evolution of Microplastics Deposition in a Cold Seep
Source: Adv Sci (Weinh). 2023 Feb 3;10(10):2206120. doi: 10.1002/advs.202206120 (PMC10074074; doi:10.1002/advs.202206120)
Supplement: Supplementary file 4 — Supporting Information [file ADVS-10-2206120-s002.xlsx]

## Sheet: Mass abundance
Mass abundance
Samples	Mass abundance mg/kg	sample quality /mg	PU/ug	PA /ug	PET/ug	Polyoxymethylene (POM) /ug	Polycarbonate(PC) /ug	Polyethylene (PE)/ug	Polypropylene (PP)/ug	Polystyrene(PS)/ug	Polybutadiene(PBD)	PTFE/ug	PVC/ug	Polysulfone(PSF)	PMMA /ug	Acrylates	WP-Silicone resin	Fluororubber/ug	Phenol-formaldehyde resin/ug
			Calculation of mass by shape of fibre	Calculation of mass by shape of slender strip	Calculation of mass by shape of granule	Calculation of mass by shape of fibre mesh	Calculation of mass by shape of irregularity	Calculation of mass by shape of granules	Calculation of mass by shape of granule	Hollowness is 0.2	Calculation of mass by shape of fibre	Calculation of mass by shape of granule	Calculation of mass by shape of irrrgularity	Calculation of mass by shape of irrrgularity	Calculation of mass by shape of fragment	Calculation of mass by shape of granule	Hollowness is 0.2	Calculation of mass by shape of granule	Calculation of mass by shape of irregularity
1-1/2	1914.78	30	0.339219	0.0461213	4.36673	0.02769	47.5774	0.608716	0.572728	0.297027	0	0	2.94455	0.266245	0	0.21463	0.0668831	0	0.1155
1-3	302.539	30.02	0.622868	1.53186	0	0	6.05197	0	0.576194	0	0	0	0	0	0	0.0323823	0.266949	0	0
1-4	535.444	30	0.0407203	0.338447	1.92137	0.069935	4.43299	2.3967	2.31925	0.0737168	0	1.12461	0.422524	0	0	0.0120313	0.0952324	2.79792	0.017875
1-5	3031.58	30.01	0.192997	6.97152	71.1332	0.00639	1.62914	5.95747	0.0703005	0	0.47817	0	1.63083	0	0	0.0558937	0.271097	1.90771	0.673028
1-6	118.741	30.01	0.0604828	0.0687113	0.16084	0.477431	1.25249	0.554426	0.656332	0.104964	0.0113906	0	0.151225	0	0	0.048675	0.01644	0	0
1-7	224.811	30	0.0918531	0.828535	0.716025	0.355592	0	1.75853	0.791	0.258539	0	0	0.446951	0	0	0.0416625	0.21918	0	1.23647
1-8	135.317	30	0.0555422	0.949251	0.166113	0.03337	0	0.735261	0.110551	0.00220955	0	0	0.0823852	0	0	1.90204	0.0227946	0	0
1-9	157.957	30	0.900007	0	0.595392	0	0.342346	0	0	0.0706132	0	0.0540068	0	0	0.467832	0	0.00884049	0	2.29967
1-10	181.117	30	0.516854	1.95214	0	0	0	0	1.63116	0.00640036	0	0	0	0	0	0.604283	0.722679	0	0
1-11	655.247	30.02	0.206634	0.160727	7.92251	0	2.7722	0.0668849	3.56257	0	0	0	0	1.0423	0	0.447975	0.654718	0	2.83399
1-12	730.819	30	1.17745	1.7235	2.78166	0.075615	0.398408	3.81143	2.91627	0.275991	0	0.46409	0.232055	0	0	2.54725	1.9781	0.457603	3.08515
1-13	1077.81	30	1.70705	1.87498	2.57953	0	16.243	1.92149	1.80392	2.00578	0	0	0.118911	0	0	0.156789	0.172476	0	3.75048
1-14	630.982	30.01	1.1196	1.36463	0.579564	1.66652	1.87879	4.64374	0	0.634852	0	0.114061	0.355857	0	0	0	2.3708	4.15375	0.0536184
1-15	330.206	30.01	0.994112	0.980348	0.123792	0	0	0.0820335	4.15305	0	0.0185652	0	2.49163	0	0	0.0730125	0.992949	0	0
1-16	169.81	30.01	0.00765	0.346321	0	0	1.13723	1.43417	1.22172	0	0.131119	0	0	0	0.00826563	0.017875	0.791644	0	0
2-1	824.346	39.74	0.284928	0.0687113	0.69274	0	18.7424	0.443658	1.41028	0.0898299	0	0	5.38574	0.204191	0.385394	0.19055	0.5044	0.0949612	4.26173
2-2	513.411	30	0.0540281	0.100243	6.21417	0	8.23666	0	0.763875	0	0	0	0	0	0	0.0333437	0	0	0
2-3	2760.57	30	0.270371	0.0592987	0.627571	0.486705	9.02477	0.991918	0.22627	0.0175443	0	0.12756	0	0.682709	0	1.73007	0.0295059	9.4764	59.0663
2-4	670.789	30	0.0263136	1.56565	0.628763	1.3996	1.55297	0.280652	0.157177	0	0	12.1973	0	0	0	1.7302	0.406612	0	0.178493
2-5	628.565	30	0.737522	3.54685	1.12386	0	8.12593	2.3031	0.964068	0.045896	0	0	0.449194	0.0996709	0.0413001	0.634447	0.672755	0	0.112368
2-6	80.9979	30	0.00653438	1.07702	0.02025	0	0	0.313926	0	0	0	0	0.268696	0	0	0.497084	0.00387636	0	0.24255
2-7	558.12	30	1.9911	8.29307	0	0	3.88772	0.364349	0	0.0833798	0	0	0	0	0	0.144597	1.57393	0	0.405466
2-8	343.907	30	0.170849	0.41038	0.1998	0	0	0.536456	3.3454	0	0	0	3.02934	0	0	0	0.0793251	0	2.54567
2-9	334.661	30.02	0.437862	0.712324	7.93106	0	0	0.097028	0	0	0	0	0	0	0	0.033548	0.700699	0	0.133989
2-10	155.762	30.01	0.0730293	0.0695482	4.42918	0	0	0	0	0	0	0	0	0	0	0.00720282	0.0954687	0	0
2-11	150.599	30	0.635928	0.384055	2.4535	0.13987	0	0.445143	0	0	0	0	0.391638	0	0	0.0610314	0.00680886	0	0
2-12	181.591	30.02	0.642774	0.392645	0	0.298	0	2.75772	0	0	0	1.14712	0	0	0	0.094107	0.0880505	0.0309656	0
2-13	866.159	30.02	0.149124	0.0762412	9.69975	0.12993	12.2193	3.00509	0.312758	0.180772	0	0	0.012274	0	0.115719	0.0938695	0.00726376	0	0
3-1	5130.75	19.06	0.0148219	0.0352972	0	0.236785	41.3881	21.0103	0.105	0.019213	0.0301219	3.3517	0	0	0	0.126466	0.00261954	14.479	16.9927
3-2	322.547	30.01	0.398916	0.0837713	0.0312187	0.03692	2.27964	0.37656	0.243934	0.00184176	0	0	3.53264	1.59754	0	0.116462	0.0976305	0.0315391	0.851008
3-3	551.951	30	0.334688	0.206134	0	0	0.220114	1.58241	0.0562461	0.0123992	0	0.199183	0	0	0	0.0660083	0.0166545	13.1841	0.680625
3-4	1404.32	29.13	0.293091	14.0233	1.7064	0.064965	6.62105	0.202486	1.26826	1.02608	0	3.98737	2.41247	0	0	0.387492	0.00381139	8.87146	0.039655
3-5	340.387	30	1.21666	0.789282	0.805914	0	0	0.154651	0	4.13016	0	0	0	0	0	0	2.88543	0	0.229527
3-6	1753.96	30	0	0.211372	0	0.197374	0	0	0.16102	0.159317	0	0	46.0151	0	0	5.86865	0.00584805	0	0
3-7	1045.06	30	0.744622	0.486277	0.0976764	0.480512	0	0.291415	0	0.607656	0	0	0	0	0	2.35309	0.843397	25.4471	0
3-8	335.517	30	0.332297	1.91639	6.79276	0	0	0	0.690375	0.225413	0.0210094	0	0.03876	0	0	0	0.0485176	0	0
3-9	669.72	30	0.175562	0	12.1658	0	0	0.0225481	0	0	0	0	0	0	0	0	1.55546	0	6.17225
3-10	624.198	30	0.106904	0.250969	5.05032	0	0.668222	3.92184	0	1.45428	0	0	6.15116	0	0	0.272409	0.849827	0	0
3-11	1920.2	30.01	0.11475	0	0.979189	0	48.4181	0	0	0.474468	0	0	6.83456	0	0	0.294938	0.170745	0	0.33858
3-12	44.5431	30	0	0	0	0.447337	0	0.0275451	0	0.00678443	0	0	0	0	0	0	0.854626	0	0
3-13	205.678	30	1.0804	0.0887128	2.22908	0.244595	0	0.173227	0	0.140591	0	0.0569766	1.05772	0	0	0.787035	0.298922	0	0.0130625
3-14	217.042	30	0	5.25754	0	0	0	0	0	0	0	0	1.24985	0	0	0	0.00386289	0	0
3-15	39.9864	30	0.0632837	0.459723	0.33725	0	0	0	0	0	0	0	0	0.123155	0.0302407	0.185939	0	0	0
4-1	1550.2	26.4944	0.0154793	0	0.202105	0	36.2621	0.33923	0	0.139688	0	0	0.976752	0	0	0	1.82202	0	1.31413
4-2	1638.71	30.01	0.0115746	0	0	0	44.8415	0	0.548625	0	0	0	1.8844	0.471646	0	0	0	0	1.41988
4-3	133.037	30	0.153683	1.86585	0.169425	0.01846	0.340483	0	0	0	0	0	0	0	0	0	0.253182	0	1.19001
4-4	60.138	30.01	0.303311	0.582261	0.330189	0	0	0.0845759	0.0084082	0	0	0	0.143291	0	0	0.0108281	0.341878	0	0
4-5	712.988	29.9	0.750922	6.61206	3.06707	4.39051	0.187399	0.785059	0	0.0301123	0.238444	0.478949	3.14086	0	0	0	0.482997	0	1.15395
4-6	599.451	30.01	0.362682	0.618679	3.50582	0.235365	0	0.49368	2.3501	2.0889	0	0	7.50868	0	0	0.065175	0.194249	0	0.566208
4-7	101.606	30.01	1.15892	0.120321	0.76275	0	0	0.138708	0	0.061159	0.353631	0	0	0	0	0	0.453695	0	0
4-8	350.584	30	0.414458	5.76553	1.06203	0.096205	0	0.0554864	2.10525	0.0264197	0	0	0.90329	0	0	0	0.0888673	0	0
4-9	183.966	30.01	3.35452	0.0716201	0.118527	0.356173	0	0	0	0.201347	0.144234	0	0	0	0	0	1.25141	0	0.0229838
4-10	100.811	30	0.0141575	0.0126011	1.95189	0	0	0	0	0	0	0	0.434211	0	0	0.20535	0.406113	0	0
4-11	509.937	30	0.0699835	0.0285243	0.178572	0	0	0	0.165716	0	0	0.226707	0	0	0	2.32283	0.0737704	11.2198	1.01216
4-12	72.5686	30.02	0.00346641	0	0.0503508	0.018105	0	0.0499641	0	0	0	0	0.0802453	0	0	0	0.0304751	1.9459	0
4-13	1034.59	30	0	11.5889	0	0	0	0	0	0	0	0.0573058	19.3716	0	0	0	0	0.019843	0
4-14	1712.28	30	0.0266095	48.3861	0.0606563	0.257383	0	0.0546381	0	0.0776255	0	0	0	0	0	0.50595	0.595583	1.23821	0.165521
4-15	268.562	30.01	0.490724	0.0127069	0.840312	0.22933	0.4114	0.0388609	0.0084082	0.0509721	0	0	1.43915	0	0	0	1.6169	0.840889	2.0799
4-16	75.7864	30.01	0.00618497	1.67249	0	0	0	0	0	0	0.118307	0	0	0	0	0	0.477369	0	0
4-17	635.91	30.01	1.03351	5.10695	0.0920698	0.23986	0	0	0	0.00897493	0	0.990792	11.0011	0	0	0.184456	0.42591	0	0
5-1	3462.31	30	0.0387281	0	0.16065	0	78.9247	0.53295	0	0	0	0	0.0869072	0	0	0	0.0590259	17.3605	6.70594
5-2	3940.93	30	0.533794	4.0812	0	0.238886	46.3137	0	66.7867	0	0	0	0	0	0	0	0.273689	0	0
5-3	152.965	30	1.65957	0.255902	1.01099	0.03976	0.522887	0.0704756	0	0	0	0.0516141	0.488659	0	0	0.034375	0.348132	0.0784462	0.0281325
5-4	1591.18	30	0.0851062	0	0	0	14.3297	0	0	0.184666	0	0	0	0	0	0	0.0167668	0	33.1191
5-5	1394.77	30	0.117938	12.438	10.9785	0	0.019965	0.595135	0	0	0.403987	0.0328453	13.5785	0	0	0.84315	2.72791	0.0779875	0.02904
5-6	1129.77	30.01	2.03912	2.13224	4.54793	0.278239	22.1908	0	1.95958	0.0729953	0	0	0	0	0	0	0.683531	0	0
5-7	33.0932	30	0.148378	0	0.0410695	0	0.0394309	0	0.0216016	0	0	0	0.253696	0	0	0.373065	0.115554	0	0
5-8	526.384	30	0.00494062	0.0861244	0	0	0	0	0.152906	0.487568	0	0.0422297	14.1652	0	0	0	0	0.370899	0.48169
5-9	561.533	30.01	0	8.70504	5.74298	0	0	0.0820432	0	0	0	0	0.673698	0	0	0.223664	1.42417	0	0
5-10	1014.85	30.01	0.605187	3.81741	11.573	0.849311	0	0.428238	0	1.85647	0	8.4553	0	0.0105483	0	0.701751	0.865107	0.367161	0.926133
5-11	186.778	30	0.433022	3.07811	0.128817	0.485995	0.0757006	1.00035	0.0607031	0.0770131	0	0	0.0583217	0	0	0	0.205299	0	0
5-12	381.803	30	0.859987	4.4537	0.0550547	1.29255	0	1.72969	0.0172266	0	0	0	0.466331	0	0	0.9933	1.57113	0	0.015125
5-13	1432.35	30	2.51512	22.2308	5.10985	0.40257	0.0159266	1.01825	5.79698	0.624217	0	0	3.38187	0	0	0.746478	1.1283	0	0
5-14	216.328	30.02	0.132281	2.23329	2.22511	0.019525	0	0.477295	0.0531563	1.16642	0	0	0	0	0	0.0213125	0.155453	0	0.0103125
5-15	811.39	30.02	0.684675	2.13814	7.013	0	0	0.0315563	0.0166797	0.0565662	6.07956	0	5.43972	0	0.161616	1.93621	0.410911	0.389284	0
5-16	488.04	30	0.236034	4.01861	2.57497	0.956015	0	0.379657	3.66861	0.242834	0	0	0.0635906	0	0	1.30508	1.19581	0	0
5-17	64.5197	30.01	0.0325125	0.355463	0.0466383	0	0	0.0629956	0.393094	0.901402	0	0	0	0	0	0.000186978	0.143944	0	0

## Sheet: Number Abundance and Polymer Ty
Number Abundance and Polymer Types
Samples	Abundance items/kg	Weight of sediment /g	Total /items	Polyurethane (PU)	Polyamide (PA)	Polyethylene Terephthalate (PET)	Polyoxymethylene (POM)	Polycarbonate(PC)	Polyethylene (PE)	Polypropylene (PP)	Polystyrene (PS)	Polybutadiene(PBD)	PTFE	PVC	Polysulfone(PSF)	Alkyd Varnish	PMMA	Polyether	Acrylates	WP-Silicone resin	Fluororubber	Phenol-formaldehyde resin	Other
1-1/2	4033.33	30	123	683.333	33.3333	933.333	16.6667	1266.67	100	100	66.6667	0	33.3333	100	66.6667	0	0	0	150	350	0	66.6667	66.6667
1-3	3201.15	30.02	95.0984	589.078	302.867	899.4	0	168.089	0	168.089	0	0	99.9334	199.867	0	0	0	0	84.8112	655.7	0	0	33.3111
1-4	3266.67	30	97	83.3333	200	866.667	16.6667	233.333	133.333	233.333	66.6667	0	166.667	166.667	0	0	0	0	33.3333	783.333	50	33.3333	200
1-5	4680.36	30.01	142.457	528.052	1891.5	366.544	16.6611	33.3222	58.7748	99.9667	0	58.7748	0	133.289	0	0	0	0	33.3222	426.241	783.072	92.0971	158.742
1-6	2632.46	30.01	78	33.3222	33.3222	899.7	116.628	233.256	133.289	66.6445	166.611	33.3222	99.9667	466.511	0	0	0	0	33.3222	183.272	0	0	133.289
1-7	2416.67	30	71.5	116.667	233.333	900	83.3333	0	100	33.3333	66.6667	0	133.333	100	0	0	0	0	33.3333	350	0	33.3333	233.333
1-8	1450	30	42.5	33.3333	33.3333	633.333	16.6667	0	100	66.6667	33.3333	0	133.333	166.667	0	0	0	0	83.3333	83.3333	0	0	66.6667
1-9	1869.02	30	56.0706	550.779	0	666.667	0	74.6014	0	0	37.3007	0	103.967	133.333	0	0	57.9347	0	0	132.536	0	37.3007	74.6014
1-10	3972.4	30	118.172	440.245	1442.21	566.667	0	0	0	95.1961	95.1961	0	200	133.333	0	0	0	0	249.853	506.912	0	0	242.794
1-11	2708.32	30.02	81.3036	313.872	284.409	471.468	0	238.29	158.86	79.43	0	0	0	0	79.43	0	0	0	33.3111	857.074	0	79.43	112.741
1-12	6852.35	30	202.57	986.15	685.446	884.038	50	33.3333	250.704	217.371	217.371	0	284.038	33.3333	0	0	0	0	116.667	2575.82	16.6667	301.408	200
1-13	7834.13	30	233.024	789.309	984.75	1227.2	0	436.321	1308.96	290.881	727.202	0	33.3333	145.44	0	0	0	0	62.1071	1146.86	0	436.321	245.44
1-14	9108	30.01	273.331	1806.74	439.189	1108.63	928.362	118.128	236.256	0	945.023	0	218.095	236.256	0	0	0	0	0	2818.41	16.6611	118.128	118.128
1-15	4137.74	30.01	118.173	923.044	110.442	443.664	0	0	107.823	35.941	0	35.941	0	143.764	0	0	0	0	33.3222	1960.1	0	0	343.698
1-16	733.089	30.01	22	33.3222	233.256	0	0	66.6445	66.6445	33.3222	0	33.3222	0	0	0	0	16.6611	0	33.3222	183.272	0	0	33.3222
2-1	3073.81	39.74	122.153	355.628	25.1636	553.598	0	981.379	75.4907	100.654	75.4907	0	25.1636	402.617	25.1636	0	25.1636	0	34.6641	167.158	25.1636	75.4907	125.818
2-2	1200	30	36	66.6667	33.3333	500	0	333.333	33.3333	33.3333	0	0	0	33.3333	0	0	0	0	33.3333	0	0	0	133.333
2-3	2771.77	30	83.1531	371.088	33.3333	566.667	100	566.667	166.667	133.333	100	0	133.333	66.6667	33.3333	0	0	0	179.252	154.762	33.3333	100	33.3333
2-4	2931.95	30	87.9586	93.2796	705.033	333.333	51.8415	51.8415	51.8415	51.8415	0	0	585.082	33.3333	0	0	0	0	82.9347	580.543	0	155.524	155.524
2-5	6923.85	30	207.716	1336.28	1925.02	904.027	0	60.8053	580.581	243.221	304.027	0	0	94.1386	60.8053	0	60.8053	0	344.084	766.841	0	60.8053	182.416
2-6	1591.84	30	47.7551	33.3333	645.918	500	0	0	66.6667	0	0	0	0	33.3333	0	0	0	0	145.918	33.3333	0	66.6667	66.6667
2-7	5096.36	30	152.891	574.874	913.693	233.333	0	42.4746	127.424	0	42.4746	0	0	100	0	0	0	0	64.2009	2700.56	0	84.9492	212.373
2-8	1638.44	30	49.1531	171.088	45.9184	666.667	0	0	33.3333	66.6667	0	0	66.6667	166.667	0	0	0	0	0	221.429	0	100	100
2-9	4454.11	30.02	133.712	1040.82	294.416	236.363	0	0	145.41	0	0	0	0	33.3111	0	0	0	0	58.0531	2297.27	0	78.7876	269.674
2-10	988.341	30.01	29.6601	55.1228	18.3743	433.189	0	0	33.3222	0	0	0	33.3222	33.3222	0	0	0	0	18.3743	206.851	0	0	156.463
2-11	1896.26	30	56.8878	304.422	345.918	633.333	33.3333	0	133.333	0	0	0	0	100	0	0	0	0	79.2517	66.6667	0	0	200
2-12	4466.27	30.02	134.078	1086.02	587.148	566.289	67.5424	0	944.674	0	0	0	200.787	99.9334	0	0	0	0	114.35	530.283	33.3111	0	235.938
2-13	1882.42	30.02	56.5102	304.219	33.3111	632.911	33.3111	166.556	133.245	99.9334	99.9334	0	66.6223	66.6223	0	0	33.3111	0	112.51	99.9334	0	0	0
3-1	411025	19.06	95.2032	41411.8	51665.8	64386.3	0	22892	68676	15261.3	38153.3	0	1748.86	7630.66	0	0	0	0	3258.5	60170.9	0	22892	12877.3
3-2	303499	30.01	96.4064	60204.6	14634.8	36942.1	30935.1	3936.28	7872.56	0	31490.3	0	7267.39	7872.56	0	0	0	0	0	93915.6	555.185	3936.28	3936.28
3-3	137925	30	66	30768.1	3681.4	14788.8	0	0	3594.1	1198.03	0	1198.03	0	4792.14	0	0	0	0	1110.74	65336.5	0	0	11456.6
3-4	25166.1	29.13	163.203	1143.91	8007.4	0	0	2287.83	2287.83	1143.91	0	1143.91	0	0	0	0	571.957	0	1143.91	6291.53	0	0	1143.91
3-5	102460	30	277.253	11854.3	838.785	18453.3	0	32712.6	2516.36	3355.14	2516.36	0	838.785	13420.6	838.785	0	838.785	0	1155.47	5571.93	838.785	2516.36	4193.93
3-6	40000	30	39.3008	2222.22	1111.11	16666.7	0	11111.1	1111.11	1111.11	0	0	0	1111.11	0	0	0	0	1111.11	0	0	0	4444.44
3-7	92392.3	30	142.237	12369.6	1111.11	18888.9	3333.33	18888.9	5555.56	4444.44	3333.33	0	4444.44	2222.22	1111.11	0	0	0	5975.06	5158.73	1111.11	3333.33	1111.11
3-8	97731.8	30	33	3109.32	23501.1	11111.1	1728.05	1728.05	1728.05	1728.05	0	0	19502.7	1111.11	0	0	0	0	2764.49	19351.4	0	5184.15	5184.15
3-9	230795	30	103.168	44542.6	64167.4	30134.2	0	2026.84	19352.7	8107.37	10134.2	0	0	3137.95	2026.84	0	2026.84	0	11469.5	25561.4	0	2026.84	6080.53
3-10	53061.2	30	145.487	1111.11	21530.6	16666.7	0	0	2222.22	0	0	0	0	1111.11	0	0	0	0	4863.95	1111.11	0	2222.22	2222.22
3-11	169822	30.01	51.4064	19156.1	30446.3	7775.19	0	1415.35	4246.05	0	1415.35	0	0	3332.22	0	0	0	0	2139.32	89988.7	0	2830.7	7076.74
3-12	54614.5	30	37.5457	5702.95	1530.61	22222.2	0	0	1111.11	2222.22	0	0	2222.22	5555.56	0	0	0	0	0	7380.95	0	3333.33	3333.33
3-13	148470	30	90.4064	34694.1	9813.86	7878.76	0	0	4847	0	0	0	0	1110.37	0	0	0	0	1935.1	76575.8	0	2626.25	8989.13
3-14	32944.7	30	19.2032	1837.43	612.476	14439.6	0	0	1110.74	0	0	0	1110.74	1110.74	0	0	0	0	612.476	6895.04	0	0	5215.42
3-15	63208.6	30	63.1662	10147.4	11530.6	21111.1	1111.11	0	4444.44	0	0	0	0	3333.33	0	0	0	0	2641.72	2222.22	0	0	6666.67
4-1	4000.85	26.4944	106	66.0517	0	1472.01	0	1990.99	28.3079	0	75.4877	0	75.4877	37.7438	0	0	0	0	0	75.4877	0	141.539	37.7438
4-2	4890.04	30.01	146.75	58.3139	0	633.122	0	3857.05	0	24.9917	0	0	66.6445	33.3222	24.9917	0	0	0	0	0	0	191.603	0
4-3	1791.67	30	53.75	225	575	400	33.3333	33.3333	33.3333	0	0	0	0	0	0	0	0	0	0	333.333	0	58.3333	100
4-4	2724.09	30.01	81.75	124.958	574.808	616.461	0	0	91.6361	24.9917	0	0	33.3222	24.9917	0	0	0	0	33.3222	1099.63	0	0	99.9667
4-5	7858.61	29.9	234.973	91.9732	3148.71	1518.27	396.138	66.8896	292.642	0	295.803	133.779	299.27	257.464	0	0	0	0	0	1135.39	0	90.2398	132.046
4-6	2882.37	30.01	86.5	324.892	441.519	483.172	66.6445	0	91.6361	91.6361	566.478	0	33.3222	91.6361	0	0	0	0	33.3222	599.8	0	24.9917	33.3222
4-7	4637.18	30.01	139.162	1167.75	269.028	366.544	0	0	89.676	0	98.0065	98.0065	33.3222	0	0	0	0	0	0	2318.83	0	0	196.013
4-8	2591.67	30	77.75	358.333	1275	450	33.3333	0	25	91.6667	33.3333	0	0	125	0	0	0	0	0	133.333	0	0	66.6667
4-9	5765.13	30.01	173.012	1536.1	65.8572	298.325	90.8488	0	0	0	181.698	90.8488	0	0	0	0	0	0	0	3418.93	0	82.5183	0
4-10	1497.3	30	44.9189	48.5419	31.8752	657.918	0	0	33.3333	0	0	0	33.3333	148.542	0	0	0	0	145.626	364.793	0	0	33.3333
4-11	2570.55	30	77.1165	129.151	20.828	445.807	0	0	0	83.3226	0	0	45.828	33.3333	0	0	0	0	66.656	149.979	1329.01	266.635	0
4-12	641.239	30.02	19.25	24.9833	0	166.556	33.3111	0	24.9833	0	0	0	0	24.9833	0	0	0	0	0	266.489	99.9334	0	0
4-13	1043.39	30	31.3018	0	382.101	400	0	0	33.3333	0	0	0	33.925	160.108	0	0	0	0	0	0	33.925	0	0
4-14	11893.9	30	356.816	111.308	6555.25	569.641	119.641	0	111.308	0	119.641	0	0	0	0	0	0	0	94.6409	3675.53	119.641	111.308	305.948
4-15	4840.05	30.01	145.25	324.892	33.3222	649.783	33.3222	33.3222	58.3139	24.9917	133.289	0	0	124.958	0	0	0	0	0	3098.97	166.611	124.958	33.3222
4-16	872.572	30.01	26.1859	47.8947	87.4588	433.189	0	0	0	0	0	112.451	0	0	0	0	0	0	0	135.354	0	0	56.2253
4-17	1989.57	30.01	59.707	352.314	181.091	304.512	51.5206	0	0	0	51.5206	0	84.8429	94.7107	0	0	0	0	129.57	584.926	0	0	154.562
5-1	3800	30	114	133.333	0	533.333	0	2600	33.3333	0	0	0	66.6667	33.3333	0	0	0	0	0	33.3333	66.6667	266.667	33.3333
5-2	4481.55	30	134.446	169.929	749.643	266.667	339.857	679.715	0	169.929	0	0	0	66.6667	0	0	0	0	0	2039.14	0	0	0
5-3	3200	30	96	900	166.667	1000	33.3333	100	33.3333	0	0	0	33.3333	200	0	0	0	0	33.3333	533.333	33.3333	33.3333	100
5-4	900	30	27	66.6667	0	400	0	266.667	0	0	33.3333	0	0	33.3333	0	0	0	0	0	66.6667	0	33.3333	0
5-5	7766.67	30	233	200	2200	1500	0	33.3333	233.333	0	0	133.333	33.3333	200	0	0	0	0	166.667	2900	66.6667	33.3333	66.6667
5-6	3385.47	30.01	101.598	612.959	141.857	594.717	60.456	103.283	0	94.8835	120.912	0	0	33.3222	0	0	0	0	0	1562.63	0	0	60.456
5-7	1600	30	48	300	0	533.333	0	33.3333	33.3333	33.3333	0	0	0	66.6667	0	0	0	0	333.333	266.667	0	0	0
5-8	1000	30	30	33.3333	33.3333	533.333	0	0	0	100	33.3333	0	33.3333	133.333	0	0	0	0	0	0	66.6667	33.3333	0
5-9	11618	30.01	348.657	0	330.219	796.73	0	0	174.191	0	0	0	33.3222	174.191	0	0	0	0	107.546	9894.27	0	0	107.546
5-10	10085.3	30.01	302.658	1523.12	2692.79	859.947	79.4825	0	738.087	0	39.7412	0	112.986	33.3222	37.662	0	0	0	154.807	3093.58	225.972	115.065	378.7
5-11	4333.33	30	130	466.667	1333.33	533.333	100	33.3333	533.333	33.3333	233.333	0	66.6667	233.333	0	0	0	0	0	766.667	0	0	0
5-12	11000	30	330	1900	4033.33	633.333	66.6667	0	533.333	33.3333	0	0	33.3333	66.6667	0	0	0	0	33.3333	3433.33	0	33.3333	200
5-13	17718.5	30	531.556	3045.43	8048.74	1678.07	66.6667	33.3333	822.28	33.3333	122.28	0	33.3333	400.174	0	0	0	0	511.401	2523.32	0	0	400.174
5-14	4996.67	30.02	150	266.489	1798.8	1065.96	33.3111	0	399.734	33.3111	99.9334	0	33.3111	33.3111	0	0	0	0	33.3111	1132.58	0	33.3111	33.3111
5-15	9227.18	30.02	277	466.356	899.4	3930.71	0	0	133.245	33.3111	33.3111	133.245	66.6223	99.9334	0	0	199.867	0	1732.18	1132.58	299.8	0	66.6223
5-16	6900	30	207	400	1266.67	1233.33	133.333	0	700	100	33.3333	0	33.3333	100	0	0	0	0	133.333	2566.67	0	0	200
5-17	1599.47	30.01	48	99.9667	233.256	133.289	0	0	66.6445	33.3222	199.933	0	0	0	0	0	0	0	199.933	633.122	0	0	0

## Sheet: Size
Size
Stations	Size rangs	2cm	4cm	6cm	8cm	10cm	12cm	14cm	16cm	18cm	20cm	22cm	24cm	26cm	28cm	30cm	32cm	34cm
ROV1	＜50μm		576.19	256.092	502.564	1090.91	317.163	367.089	174	491.848	655.242	377.904	602.404	1849.72	2583.42	1299.73	122.181
	50-100μm		1664.55	256.092	1099.36	2146.63	697.759	458.861	290	196.739	1269.53	755.809	2409.62	2176.15	2980.87	1470.75	195.49
	100-250μm		800.265	320.115	816.667	739.004	348.88	489.451	174	262.319	737.147	692.825	1807.21	1414.5	1589.8	718.272	293.236
	250-500μm		256.085	0	62.8205	246.335	0	91.7722	87	98.3695	81.9052	251.936	225.902	108.807	99.3622	68.4069	48.8726
	500-1000μm		416.138	1280.46	376.923	140.763	444.029	397.679	551	426.268	532.384	251.936	903.606	1088.07	1291.71	239.424	24.4363
	1000-5000μm		320.106	1088.39	408.333	316.716	824.625	611.814	174	393.478	696.194	377.904	903.606	1196.88	596.173	307.831	48.8726
ROV2	＜50μm	638.406	64.8649	578.721	666.353	2952.03	350.204	1765.67	263.32	1696.8	239.598	6636.9	26797.6	389.466
	50-100μm	803.919	162.162	852.852	888.471	1878.57	445.714	1685.41	263.32	1555.4	89.8492	9007.23	25681.1	519.288
	100-250μm	898.497	389.189	731.016	621.929	644.079	318.367	1123.61	409.609	777.702	179.698	4740.65	7815.98	194.733
	250-500μm	47.2893	64.8649	121.836	222.118	268.366	31.8367	120.386	29.2578	0	29.9497	1422.19	2233.14	64.911
	500-1000μm	307.381	259.459	243.672	266.541	536.733	222.857	240.773	380.351	141.4	329.447	474.065	0	421.921
	1000-5000μm	378.315	259.459	243.672	266.541	644.079	222.857	160.515	292.578	282.801	119.799	6162.84	26797.6	292.099
ROV3	＜50μm	376.443	1092.24	366.667	945.014	3563.08	141.625	1505.83	68.75	759.248	867.819	161.694	52.1468	539.266	0	429.702
	50-100μm	941.108	1670.49	566.667	1485.02	2338.27	247.843	1338.52	240.625	982.556	1735.64	517.422	260.734	1586.08	30.4813	859.404
	100-250μm	941.108	417.622	633.333	1282.52	1002.12	177.031	669.259	275	669.925	663.627	388.066	52.1468	475.823	304.813	171.881
	250-500μm	470.554	32.1248	133.333	540.008	334.039	70.8123	55.7716	0	178.647	255.241	32.3389	52.1468	158.608	30.4813	0
	500-1000μm	846.997	0	300	810.012	1336.16	354.062	836.574	309.375	491.278	612.578	355.728	417.174	190.329	182.888	171.881
	1000-5000μm	894.053	0	200	540.008	668.078	318.655	501.944	206.25	357.293	714.675	291.05	417.174	63.4431	91.4439	472.672
ROV4	＜50μm	216.262	1312.76	345.76	845.408	1234.34	485.793	1939.18	379.268	2172.37	161.87	326.419	174.883	100.973	2973.46	1258.41	39.6624	309.489
	50-100μm	1009.22	1673.77	471.491	970.653	2633.25	1003.97	1180.37	916.565	2255.92	364.207	1183.27	262.325	67.3156	4566.39	2065.09	237.974	574.765
	100-250μm	1225.48	1115.85	502.924	344.425	1892.65	744.883	590.187	695.325	584.868	161.87	652.838	87.4417	235.605	1805.32	742.142	79.3247	442.127
	250-500μm	144.175	98.4571	0	31.3114	164.578	291.476	84.3124	221.24	250.658	80.9349	0	0	134.631	637.171	193.602	0	309.489
	500-1000μm	1009.22	426.647	282.895	219.18	1069.76	97.1586	168.625	126.423	250.658	404.675	163.21	87.4417	168.289	849.561	258.136	237.974	221.063
	1000-5000μm	396.48	262.552	188.596	313.114	864.036	259.09	674.499	252.846	250.658	323.74	244.814	29.1472	336.578	1061.95	322.67	277.636	132.638
ROV5	＜50μm	678.571	1280.44	881.633	69.2308	1438.27	860.713	522.449	96.7742	6736.5	3178.38	1160.71	3793.1	3175.25	1711	2180.97	1491.89	620.483
	50-100μm	1119.64	896.31	751.02	173.077	3595.68	918.094	391.837	129.032	2636.02	3972.98	1005.95	4551.72	6985.56	1856.62	4194.17	1958.11	496.386
	100-250μm	1221.43	768.266	522.449	138.462	1150.62	516.428	130.612	96.7742	585.782	1833.68	464.286	1770.11	3810.31	800.895	1610.56	1305.41	372.29
	250-500μm	203.571	256.089	65.3061	69.2308	143.827	114.762	0	64.5161	0	61.1228	154.762	126.437	725.772	72.8086	503.301	186.486	31.0241
	500-1000μm	441.071	896.31	685.714	276.923	862.963	745.952	195.918	483.871	976.304	794.596	851.19	547.893	1451.54	254.83	402.641	839.189	62.0483
	1000-5000μm	135.714	384.133	293.878	173.077	575.309	229.524	359.184	129.032	683.413	244.491	696.429	210.728	1270.1	400.447	335.534	1118.92	217.169

## Sheet: Shape
Shape
	Strip	Pellet	Foam	Film	Fiber	Fragment	Irregularity
1-1/2	462.842	2187.48	809.973	5.51002	5.51002	165.301	396.721
1-3	744.267	1560.56	72.0258	24.0086	0	448.16	352.126
1-4	625.716	1579.39	163.981	56.0986	0	267.547	573.932
1-5	347.909	1363.74	1788.78	72.2075	172.313	807.411	128.004
1-6	541.901	1078.66	331.304	25.6825	2.56825	292.78	359.555
1-7	397.816	1033.78	481.71	16.2374	0	265.211	221.911
1-8	93.3333	798.333	363.333	3.33333	0	90	101.667
1-9	173.931	793.007	560.117	14.7399	11.7919	103.179	212.255
1-10	471.302	1896.43	1071.65	0	0	145.879	387.141
1-11	29.4268	2304.96	192.115	6.30574	26.6943	116.866	31.9491
1-12	325.16	2622.6	1780.38	74.6269	354.478	1396.59	298.508
1-13	260.517	3742.94	925.102	132.917	614.077	1860.84	297.734
1-14	300.702	3841.9	2532.97	240.561	449.283	1386.76	389.143
1-15	188.155	1290.83	1929.69	2.18785	0	588.533	105.017
1-16	85.1015	274.756	199.381	1.21574	0	139.81	32.8249
2-1	350.18	1147.81	1070	56.418	23.3454	340.453	85.5997
2-2	17.7778	382.222	299.683	25.3968	86.3492	388.571	0
2-3	229.133	1371.1	543.267	36.9569	25.8698	439.787	125.654
2-4	5.07697	1431.71	800.47	86.3086	183.617	424.774	0
2-5	70.23	3868.85	1932.01	206.559	196.231	643.087	6.8853
2-6	42.3862	764.521	442.7	10.989	6.27943	218.21	106.75
2-7	72.4601	1541.79	2431.44	36.23	16.1022	801.086	197.252
2-8	94.3799	1019.3	305.791	7.55039	26.4264	169.884	15.1008
2-9	171.432	1324.7	2322.12	21.8186	6.23389	526.763	81.0405
2-10	42.5901	379.553	419.638	6.26325	8.76855	110.233	21.295
2-11	103.577	892.357	617.479	35.8536	17.9268	181.26	47.8048
2-12	539.172	2679.76	764.498	80.4734	72.4261	257.515	72.4261
2-13	97.1272	931.959	670.641	20.813	6.93766	131.816	23.1255
3-1	134.385	833.975	2539.47	35.5724	233.197	693.662	0
3-2	25.3951	999.478	1003.11	148.743	166.882	865.247	3.62787
3-3	12.1968	628.136	661.677	224.116	140.263	492.446	41.1642
3-4	12.8647	1614.52	2389.62	106.134	440.616	1038.83	0
3-5	24.7602	1912.73	4524.93	594.245	489.014	1528.94	167.131
3-6	0	345.906	596.954	62.1486	61.3309	243.688	0
3-7	11.8979	856.652	2870.38	350.989	208.214	600.846	8.92345
3-8	41.9569	525.373	78.4411	153.234	103.98	197.015	0
3-9	4.31757	647.636	2247.3	94.9866	161.909	282.801	0
3-10	308.875	1016.72	2105.97	533.512	335.785	548.722	0
3-11	31.6359	1010.77	63.2717	240.432	50.6174	349.576	0
3-12	5.71037	417.809	465.395	52.345	84.7038	225.56	0
3-13	8.95291	1230.13	861.269	277.54	132.503	497.782	5.37174
3-14	0	316.54	148.431	55.6615	34.5776	84.8978	0
3-15	18.4953	1081.49	426.364	256.987	119.732	200.528	1.94687
4-1	59.4544	1953.29	401.68	28.2771	152.261	1371.8	34.0775
4-2	160.978	1939.65	775.861	73.8915	435.432	1504.22	0
4-3	32.7009	1072.25	113.593	55.0752	10.3266	196.206	311.519
4-4	72.7071	843.402	1177.85	159.956	38.7771	378.077	53.3185
4-5	126.637	4305.67	1372.89	107.701	336.121	1540.95	68.6445
4-6	39.1136	1724.01	361.049	135.393	54.1573	541.573	27.0787
4-7	65.6824	1891.65	1642.06	144.501	78.8189	755.348	59.1142
4-8	35.9621	679.683	1561.95	50.3469	21.5772	233.753	8.39115
4-9	16.217	3267.72	1224.38	267.58	129.736	843.282	16.217
4-10	42.0676	337.58	974.307	22.8515	14.5419	94.5223	11.4258
4-11	30.4129	404.624	1938.49	21.1568	26.446	126.941	22.4791
4-12	4.80467	177.773	387.331	4.06549	4.80467	59.504	2.95672
4-13	8.6877	215.455	752.355	4.34385	9.55647	42.5697	10.4252
4-14	341.622	2346.41	7983.18	71.9205	170.811	737.185	242.732
4-15	88.8763	844.325	3547.64	14.8127	111.095	199.972	33.3286
4-16	30.7771	128.931	609.719	16.6363	38.2634	37.4316	10.8136
4-17	47.2042	288.47	1529.77	22.7279	24.4763	48.9525	27.9729
5-1	105.986	1853.47	258.503	108.571	237.823	1220.14	15.5102
5-2	22.2741	2418.97	481.121	144.782	325.202	1089.2	0
5-3	116.129	1402.76	560.369	106.912	458.986	551.152	3.68664
5-4	6.61765	322.941	17.2059	56.9118	156.176	340.147	0
5-5	108.213	3712.11	57.5309	769.818	467.096	2643.68	8.21869
5-6	48.6224	1690.47	212.581	50.8839	348.272	1030.12	4.52301
5-7	11.303	887.284	136.264	21.3501	98.5871	444.584	0.627943
5-8	20.3735	619.694	0	49.236	69.6095	241.087	0
5-9	147.244	6663.97	166.243	204.241	774.218	3652.6	9.4996
5-10	177.73	5925.61	11.3445	143.697	1047.47	2756.71	22.689
5-11	55.6348	2852.83	40.1807	77.2706	227.175	1077.15	3.09082
5-12	216.877	6697.16	43.3754	780.757	945.584	2290.22	26.0252
5-13	269.034	10103.1	1826	480.827	2324	2364.07	51.5172
5-14	91.1065	3732.69	5.3592	142.019	83.0676	1039.69	2.6796
5-15	256.311	6981.68	117.011	167.159	133.727	1554.58	16.7159
5-16	109.831	5355.9	500.702	93.6798	229.354	610.534	0
5-17	29.5424	1461.01	0	80.5702	72.5131	155.769	0

## Sheet: Color
Color
Samples	Transparent	Yellow	Red	Green	Black	Gray	Blue	Brown	White
1-1/2	1564.85	931.193	958.743	49.5902	314.071	44.0801	22.0401	5.51002	143.26
1-3	1608.58	568.203	192.069	104.037	408.146	24.0086	88.0315	0	113.702
1-4	1855.57	552.356	228.71	4.31528	250.286	181.242	12.9458	0	187.432
1-5	1803.55	1045.37	221.546	9.84647	571.095	436.527	21.334	82.0539	952.695
1-6	1425.38	536.764	220.869	12.8412	192.619	23.1142	118.139	2.56825	140.254
1-7	1012.13	584.546	397.816	43.2997	178.611	27.0623	27.0623	73.0683	89.1393
1-8	803.333	281.667	205	11.6667	53.3333	65	1.66667	5	27.7322
1-9	877.528	344.173	396.597	43.3066	107.127	70.6581	0	0	33.193
1-10	1834.71	785.503	533.02	72.9396	499.356	123.436	39.2752	11.2215	70.5481
1-11	2242.74	169.204	102.573	4.20383	40.1465	107.618	13.6624	11.3503	147.995
1-12	2547.98	1047.44	602.346	111.94	231.876	1711.09	162.58	143.923	514.862
1-13	1977.81	1456.77	701.802	345.584	223.301	1541.84	87.7252	696.485	1616.06
1-14	2780.6	2221.65	1415.07	410.369	272.4	1535.35	67.2156	176.883	462.062
1-15	1373.51	1225.2	851.19	58.0357	74.1567	515.873	3.22421	0	5.60712
1-16	406.056	183.576	53.4924	2.43147	14.5888	9.72589	2.43147	0	50.0744
2-1	1659.47	463.016	103.109	1.94545	182.872	334.617	33.0726	1.94545	634.078
2-2	358.095	167.619	58.4127	1.26984	116.825	375.873	40.6349	2.53968	50.8197
2-3	1308.27	720.66	229.133	7.39138	59.1311	273.481	14.7828	0	162.822
2-4	558.467	309.695	82.0778	1.69232	138.771	1166.01	22.0002	255.541	941.269
2-5	954.302	1733.72	548.07	5.50824	162.493	563.217	101.902	61.9677	19182.5
2-6	794.349	254.317	295.133	12.5589	37.6766	141.287	3.13972	0	73.9378
2-7	2137.57	1231.82	619.936	32.2045	257.636	676.294	24.1534	0	201.905
2-8	494.551	211.411	400.171	94.3799	49.0776	268.039	18.876	30.2016	42.5277
2-9	1929.39	860.276	667.026	24.9355	162.081	713.78	18.7017	0	152.121
2-10	289.362	259.299	207.94	15.0318	55.1166	119.002	1.25265	0	44.5563
2-11	633.414	390.406	370.487	37.8455	105.569	252.967	5.9756	5.9756	121.754
2-12	740.355	635.74	1529	80.4734	273.61	692.071	24.142	88.5208	305.073
2-13	513.387	467.136	543.45	4.62511	60.1264	189.629	6.93766	6.93766	100.293
3-1	735.163	1808.26	565.206	33.5961	148.218	557.301	17.7862	270.745	1032.07
3-2	1217.15	605.854	166.882	5.4418	38.0926	645.76	58.0459	121.534	855.783
3-3	948.302	266.805	45.738	4.5738	38.115	641.857	38.115	21.3444	384.699
3-4	2888.13	1315.42	22.5132	12.8647	241.213	199.403	57.8912	199.403	792.168
3-5	4939.66	526.155	99.0409	12.3801	359.023	2376.98	99.0409	61.9005	1565.54
3-6	497.189	285.393	71.1438	2.45324	17.9904	314.832	3.27098	50.7002	146.752
3-7	2210.04	368.836	56.5152	5.94897	181.444	1612.17	47.5918	26.7704	898.441
3-8	273.632	264.511	56.5506	25.539	54.7264	220.73	10.9453	149.585	36.0656
3-9	455.504	857.038	103.622	0	25.9054	1707.6	36.6994	99.3042	333.559
3-10	2770.52	493.733	18.7197	2.33997	428.214	786.228	29.2496	63.1791	728.762
3-11	132.871	412.848	194.56	155.016	99.6529	384.376	20.5633	306.868	59.6414
3-12	295.036	132.29	9.51728	2.85518	72.3313	538.678	26.6484	14.2759	287.235
3-13	540.755	760.997	66.2515	1.79058	51.9268	1323.24	8.95291	118.178	325.233
3-14	67.4685	94.4559	5.06014	1.12447	39.6377	355.334	5.62237	19.6783	80.4506
3-15	255.04	677.511	88.5826	73.0076	136.281	406.896	8.76091	441.939	25.8878
4-1	1748.83	134.86	43.5032	2.17516	156.612	989.698	7.25054	134.86	2951.44
4-2	981.702	271.815	18.4729	2.63898	517.241	1723.26	21.1119	219.036	1436.28
4-3	211.695	213.417	58.5175	24.0954	63.6808	254.723	68.8441	1.7211	1272.77
4-4	484.714	407.16	203.58	24.2357	147.838	862.791	19.3886	365.959	320.044
4-5	1195.36	1042.69	269.844	138.473	200.016	1249.8	259.192	150.308	15207.3
4-6	911.648	336.979	129.376	36.1049	219.638	746.167	84.2447	12.035	531.585
4-7	1188.85	912.986	939.259	157.638	216.752	1004.94	85.3872	6.56824	120.364
4-8	1443.28	130.662	47.9494	41.9558	69.5267	733.626	28.7697	3.59621	272.621
4-9	2432.54	770.306	356.773	210.82	145.953	1305.47	170.278	0	362.29
4-10	591.544	226.438	80.4998	9.86771	59.2063	457.031	12.4645	1.03871	233.185
4-11	1064.45	265.782	165.287	0	30.4129	1011.56	5.2892	0	73.7453
4-12	212.514	71.7005	36.2198	0.739181	19.9579	284.585	0.36959	0.739181	34.1644
4-13	273.662	246.731	123.365	3.47508	44.3073	331.87	1.73754	0	29.9334
4-14	4593.92	1905.89	602.334	17.9801	638.295	3901.69	17.9801	0	389.962
4-15	2392.25	174.049	92.5794	11.1095	448.085	1640.51	3.70318	3.70318	132.242
4-16	489.938	113.958	44.0861	18.2999	26.618	158.044	0.831813	1.66363	27.4169
4-17	811.213	141.613	64.6872	1.7483	136.368	804.22	1.7483	3.49661	38.0519
5-1	444.626	465.306	118.912	0	483.401	1752.65	116.327	310.204	109.016
5-2	821.914	712.771	158.146	0	245.015	1291.9	37.866	378.66	1147.94
5-3	702.304	871.889	114.286	11.0599	241.475	717.051	140.092	352.074	59.0164
5-4	242.868	191.912	8.60294	1.98529	39.7059	241.544	48.9706	72.1324	48.5656
5-5	1320.47	875.291	210.947	312.31	299.982	2813.53	369.841	517.778	4053.1
5-6	741.774	160.567	33.9226	27.1381	175.267	995.062	180.92	49.7531	2088.17
5-7	257.457	147.567	28.8854	25.7457	54.0031	438.932	95.4474	33.281	1805.46
5-8	203.735	108.659	45.8404	22.0713	127.334	117.148	73.0051	62.8183	192.623
5-9	2602.89	755.219	327.736	180.492	593.725	2911.63	460.731	460.731	11110.1
5-10	2098.73	1070.16	313.864	215.545	378.15	1527.73	775.207	291.175	12441.2
5-11	866.976	632.073	224.085	97.3609	191.631	786.614	254.993	168.45	4256.38
5-12	2949.53	928.233	364.353	364.353	303.628	2914.83	520.505	216.877	4222.68
5-13	4144.27	3274.2	772.758	280.483	429.31	3394.41	824.275	446.482	16014.6
5-14	522.522	905.705	182.213	107.184	192.931	1530.05	332.271	77.7084	3237.6
5-15	991.811	2518.53	1359.56	250.739	401.182	2295.65	317.602	278.598	1840.39
5-16	649.298	1828.37	565.309	142.135	352.107	2351.69	219.663	197.051	1734.43
5-17	196.054	212.168	171.883	147.712	287.367	260.51	128.912	51.0278	314.649

## Sheet: Risk Assessment Index
Risk Assessment Index
Index Type	Stations	Experimental Data				Normalized Values
		value1	value2	value3	value4	value1	value2	value3	value4
PLI	ROV1	1.73555	1.60968	1.80336	1.90354	0.173555	0.160968	0.180336	0.190354
	ROV2	1.58193	1.65345	1.60487	1.38008	0.158193	0.165345	0.160487	0.138008
	ROV3	1.76457	1.74679	1.68808	1.70808	0.176457	0.174679	0.168808	0.170808
	ROV4	1.73167	1.79236	1.65646	1.62289	0.173167	0.179236	0.165646	0.162289
	ROV5	1.63647	1.64173	1.8852	1.69917	0.163647	0.164173	0.18852	0.169917
PHI	ROV1	3487.99	3146.48	4134.13	3657.8	4.6422	5.19062	4.56319	4.68373
	ROV2	2970.38	3593.82	2325.31	3362.12	5.16225	5.21071	4.88758	5.76524
	ROV3	4649.94	4273.59	2187.8	3018.15	4.78452	5.47538	4.42776	4.93945
	ROV4	4594.62	2971.01	2573.41	3122.36	4.69428	4.32992	4.88932	5.16889
	ROV5	2777.77	3503	3241.35	9282.49	4.83723	5.49953	4.25306	5.05609
PRI	ROV1	3487.99	3146.48	4134.13	3657.8	7.28799	6.94648	7.93413	7.4578
	ROV2	2970.38	3593.82	2325.31	3362.12	6.77038	7.39382	6.12531	7.16212
	ROV3	4649.94	4273.59	2187.8	3018.15	8.44994	8.07359	5.9878	6.81815
	ROV4	4594.62	2971.01	2573.41	3122.36	8.39462	6.77101	6.37341	6.92236
	ROV5	2777.77	3503	3241.35	9282.49	6.57777	7.303	7.04135	13.0825
NPI-N	ROV1	11.4233	6.3744	17.9753	19.4509	5.84233	5.33744	6.49753	6.64509
	ROV2	7.50436	14.9842	10.1483	5.0467	5.45044	6.19842	5.71483	5.20467
	ROV3	12.9099	19.1974	10.6363	6.77357	5.99099	6.61974	5.76363	5.37736
	ROV4	11.2387	17.1603	12.0037	23.8669	5.82387	6.41603	5.90037	7.08669
	ROV5	10.3253	16.1016	28.1635	36.4072	5.73253	6.31016	7.51635	8.34072
NPI-M	ROV1	0.685438	0.0562166	0.258046	0.149998	0.979197	0.0803095	0.368637	0.214283
	ROV2	0.613649	0.152361	0.189721	0.249974	0.876642	0.217658	0.271031	0.357105
	ROV3	1.11319	0.39943	0.425667	0.0543365	2.11319	0.570614	0.608095	0.0776235
	ROV4	0.376303	0.1711	0.113079	0.381103	0.537576	0.244429	0.161542	0.544432
	ROV5	0.929827	0.325225	0.234235	0.317109	1.76609	0.464607	0.334621	0.453013

## Sheet: Fragmentation Inspection
Fragmentation Inspection
Stations	Area (µm²)			Area (µm²)
ROV1	4148.76		Meth	5210.07
ROV2	4790.2		Nonmeth	5178.11
ROV3	6691.24
ROV4	5527.27
ROV5	4828.95

## Sheet: Source of MPs
Source of MPs
Year	Mass Abundance (mg/kg)		Year	Marine catch (×10^3)		Year	Number Abundance (Items/kg)		Year	Amount of fishing boats (×10^3 ship)		Year	Global plastics production (hundred trillion tonnes)		Year	Number abundance	Protective suit	Facemask	Gloves
2015.98	2576.48		1950	164189		2015.98	3875.65		1981	13962		1950	2000000		2017	3073.81	335	39	130.7
2000.42	1343.63		1951	232937		2000.42	3397.04		1982	24655		1951	2000000		2018	3800	353	45	144
1984.45	826.793		1952	294099		1984.45	2646.02		1983	31839		1952	2000000		2019	4000.85	372	50	159.3
1970.04	1351.6		1953	448150					1984	35818		1953	3000000		2020	4470.26	392	1025	177.3
1955.31	616.382		1954	482190					1985	38063		1954	3000000		2021	4033.33	428	713	198
1943.04	658.229		1955	521062					1986	48640		1955	4000000
1930.95	424.435		1956	351193					1987	55598		1956	5000000
1916.96	272.753		1957	135273					1988	60137		1957	5000000
			1958	146205					1989	61506		1958	6000000
			1959	103790					1990	63062		1959	7000000
			1960	200434					1991	64250		1960	8000000
			1961	350852					1992	64555		1961	9000000
			1962	385144					1993	62687		1962	11000000
			1963	340030					1994	62503		1963	13000000
			1964	299808					1995	63409		1964	15000000
			1965	285549					1996	65745		1965	17000000
			1966	275233					1997	66869		1966	20000000
			1967	299833					1998	67931		1967	23000000
			1968	314207					1999	67496		1968	27000000
			1969	253246					2000	71965		1969	32000000
			1970	321694					2001	70293		1970	35000000
			1971	355279					2002	102985		1971	38000000
			1972	346280					2003	75084		1972	44000000
			1973	391088					2004	75448		1973	51000000
			1974	348298					2005	77267		1974	52000000
			1975	339219					2006	74393		1975	46000000
			1976	340639					2007	73461		1976	54000000
			1977	335439					2008	72276		1977	59000000
			1978	323335					2009	81506		1978	64000000
			1979	325005					2010	81476		1979	71000000
			1980	367069					2011	80499		1980	70000000
			1981	396296					2012	80954		1981	72000000
			1982	385097					2013	80522		1982	73000000
			1983	442635					2014	78034		1983	80000000
			1984	472315					2015	75661		1984	86000000
			1985	513415					2016	74744		1985	90000000
			1986	593772					2017	71387		1986	96000000
			1987	647307					2018	68784		1987	104000000
			1988	721102					2019	66682		1988	110000000
			1989	829491								1989	114000000
			1990	864144								1990	120000000
			1991	998961								1991	124000000
			1992	998028								1992	132000000
			1993	1182390								1993	137000000
			1994	1327785								1994	151000000
			1995	1607830								1995	156000000
			1996	1764357								1996	168000000
			1997	1763708								1997	180000000
			1998	2054530								1998	188000000
			1999	2024000								1999	202000000
			2000	1965640								2000	213000000
			2001	1931061								2001	218000000
			2002	2096995								2002	231000000
			2003	2330752								2003	241000000
			2004	2468599								2004	256000000
			2005	2470252								2005	263000000
			2006	2474349								2006	280000000
			2007	2467814								2007	295000000
			2008	2492302								2008	281000000
			2009	2389042								2009	288000000
			2010	2360839								2010	313000000
			2011	2361396								2011	325000000
			2012	2354202								2012	338000000
			2013	2365856								2013	352000000
			2014	2436700								2014	367000000
			2015	2414551								2015	381000000

## Sheet: Colored Microplastics
Colored Microplastics
Depth (cm)	Abundance of colored microplastics (items/kg)	Abundance of colored microplastics/ Total Abundance
2	2282.31	0.07301
4	1263.09	0.09729
6	1196.99	0.06256
8	2137.42	0.08005
10	2606.1	0.07918
12	940.455	0.07588
14	1921.55	0.14021
16	938.868	0.0744
18	2447.24	0.18296
20	976.021	0.05748
22	2251.44	0.09494
24	3057.88	0.09788
26	3236.37	0.14684
